# Supplementary material for: A deep neural network approach to predicting clinical outcomes of neuroblastoma patients
Source: BMC Med Genomics. 2019 Dec 20;12(Suppl 8):178. doi: 10.1186/s12920-019-0628-y (PMC6923884; doi:10.1186/s12920-019-0628-y)
Supplement: Supplementary file 3 — Additional file 3 Full results of all models. Each model is described by its parameters and the corresponding balanced accuracy. Archive of XLSX files. [file 12920_2019_628_MOESM3_ESM.zip]

Archive with 6 entries (6 files):
- additionalfile3/DNN_architectures.xlsx
- additionalfile3/DNN_optimization.xlsx
- additionalfile3/DNN_replicates.xlsx
- additionalfile3/README
- additionalfile3/RF.xlsx
- additionalfile3/SVM.xlsx
