# Supplementary material for: A deep neural network approach to predicting clinical outcomes of neuroblastoma patients
Source: BMC Med Genomics. 2019 Dec 20;12(Suppl 8):178. doi: 10.1186/s12920-019-0628-y (PMC6923884; doi:10.1186/s12920-019-0628-y)
Supplement: Supplementary file 3 — Additional file 3 Full results of all models. Each model is described by its parameters and the corresponding balanced accuracy. Archive of XLSX files. [file 12920_2019_628_MOESM3_ESM.zip › additionalfile3/DNN_architectures.xlsx]

## Sheet: Death from disease
Dataset	FeatureSet	LayerStyle	Replicate	Valid.bacc
Fischer-M	Centralities	22	Rep9	0.872768
Fischer-M	Centralities	12	Rep9	0.870536
Fischer-M	Centralities	23	Rep2	0.870536
Fischer-M	Centralities	28	Rep4	0.870536
Fischer-M	Centralities	5	Rep1	0.870536
Fischer-M	Both	10	Rep2	0.868304
Fischer-M	Centralities	21	Rep6	0.86756
Fischer-M	Centralities	24	Rep2	0.86756
Fischer-M	Centralities	6	Rep0	0.86756
Fischer-M	Centralities	8	Rep4	0.86756
Fischer-M	Centralities	10	Rep9	0.865327
Fischer-M	Centralities	21	Rep9	0.865327
Fischer-M	Centralities	15	Rep7	0.862351
Fischer-M	Centralities	17	Rep7	0.862351
Fischer-M	Centralities	6	Rep2	0.862351
Fischer-M	Centralities	7	Rep8	0.862351
Fischer	Centralities	15	Rep1	0.860863
Fischer-M	Centralities	12	Rep0	0.860119
Fischer-M	Centralities	20	Rep4	0.860119
Fischer-M	Centralities	23	Rep6	0.860119
Fischer-M	Centralities	29	Rep4	0.860119
Fischer-M	Centralities	5	Rep9	0.860119
Fischer-M	Centralities	14	Rep9	0.857887
Fischer-R	Centralities	21	Rep9	0.857887
Fischer-M	Centralities	20	Rep3	0.857143
Fischer-M	Centralities	24	Rep9	0.857143
Fischer-M	Centralities	25	Rep0	0.857143
Fischer-M	Centralities	26	Rep2	0.857143
Fischer-M	Centralities	31	Rep2	0.857143
Fischer-M	Both	23	Rep2	0.854911
Fischer-M	Centralities	0	Rep8	0.854911
Fischer-M	Centralities	14	Rep7	0.854911
Fischer-M	Centralities	1	Rep8	0.854911
Fischer-M	Centralities	27	Rep9	0.854911
Fischer-M	Centralities	28	Rep0	0.854911
Fischer-M	Centralities	3	Rep3	0.854911
Fischer-M	Centralities	3	Rep5	0.854911
Fischer-M	Centralities	4	Rep4	0.854911
Fischer-M	Centralities	4	Rep9	0.854911
Fischer-M	Centralities	12	Rep4	0.852679
Fischer-M	Centralities	14	Rep4	0.852679
Fischer-M	Centralities	6	Rep8	0.852679
Fischer-M	Centralities	16	Rep1	0.851935
Fischer-M	Centralities	26	Rep5	0.851935
Fischer-M	Centralities	30	Rep2	0.851935
Fischer-R	Both	34	Rep3	0.851935
Fischer-M	Both	25	Rep6	0.849702
Fischer-M	Centralities	18	Rep7	0.849702
Fischer-M	Centralities	20	Rep0	0.849702
Fischer-M	Centralities	22	Rep5	0.849702
Fischer-M	Centralities	23	Rep1	0.849702
Fischer-M	Centralities	26	Rep4	0.849702
Fischer-M	Centralities	27	Rep5	0.849702
Fischer-M	Centralities	2	Rep4	0.849702
Fischer-M	Centralities	2	Rep8	0.849702
Fischer-M	Centralities	30	Rep3	0.849702
Fischer-M	Centralities	32	Rep4	0.849702
Fischer-M	Centralities	7	Rep7	0.849702
Fischer-M	Centralities	7	Rep9	0.849702
Fischer	Both	11	Rep7	0.84747
Fischer-M	Both	20	Rep4	0.84747
Fischer-M	Centralities	11	Rep2	0.84747
Fischer-M	Centralities	25	Rep9	0.84747
Fischer-M	Centralities	5	Rep2	0.84747
Fischer-M	Centralities	6	Rep7	0.84747
Fischer	Modularities	15	Rep4	0.846726
Fischer-M	Centralities	11	Rep1	0.846726
Fischer-M	Centralities	15	Rep0	0.846726
Fischer-M	Centralities	20	Rep1	0.846726
Fischer-M	Centralities	32	Rep0	0.846726
Fischer-M	Centralities	3	Rep2	0.846726
Fischer-M	Centralities	5	Rep0	0.846726
Fischer-M	Centralities	7	Rep2	0.846726
Fischer-M	Both	3	Rep5	0.845238
Fischer-M	Centralities	15	Rep5	0.845238
Fischer	Centralities	20	Rep4	0.844494
Fischer-M	Both	1	Rep3	0.844494
Fischer-M	Centralities	1	Rep4	0.844494
Fischer-M	Centralities	1	Rep5	0.844494
Fischer-M	Centralities	1	Rep7	0.844494
Fischer-M	Centralities	20	Rep2	0.844494
Fischer-M	Centralities	21	Rep2	0.844494
Fischer-M	Centralities	23	Rep0	0.844494
Fischer-M	Centralities	24	Rep4	0.844494
Fischer-M	Centralities	4	Rep1	0.844494
Fischer-M	Centralities	4	Rep7	0.844494
Fischer-M	Centralities	7	Rep1	0.844494
Fischer-R	Both	15	Rep8	0.844494
Fischer-R	Centralities	3	Rep1	0.844494
Fischer-R	Both	22	Rep1	0.843006
Fischer	Both	12	Rep3	0.842262
Fischer	Both	15	Rep3	0.842262
Fischer	Centralities	22	Rep8	0.842262
Fischer	Centralities	30	Rep7	0.842262
Fischer	Modularities	15	Rep8	0.842262
Fischer-M	Both	10	Rep0	0.842262
Fischer-M	Both	2	Rep9	0.842262
Fischer-M	Centralities	10	Rep7	0.842262
Fischer-M	Centralities	12	Rep1	0.842262
Fischer-M	Centralities	13	Rep9	0.842262
Fischer-M	Centralities	26	Rep6	0.842262
Fischer-M	Centralities	8	Rep7	0.842262
Fischer-M	Both	29	Rep2	0.841518
Fischer-M	Centralities	21	Rep0	0.841518
Fischer-M	Centralities	23	Rep7	0.841518
Fischer-M	Centralities	11	Rep0	0.84003
Fischer-M	Centralities	13	Rep3	0.84003
Fischer-M	Centralities	22	Rep7	0.84003
Fischer	Both	28	Rep7	0.839286
Fischer-M	Both	20	Rep7	0.839286
Fischer-M	Both	28	Rep2	0.839286
Fischer-M	Both	29	Rep6	0.839286
Fischer-M	Centralities	11	Rep5	0.839286
Fischer-M	Centralities	20	Rep5	0.839286
Fischer-M	Centralities	20	Rep7	0.839286
Fischer-M	Centralities	26	Rep1	0.839286
Fischer-M	Centralities	27	Rep4	0.839286
Fischer-M	Centralities	2	Rep5	0.839286
Fischer-M	Centralities	2	Rep9	0.839286
Fischer-M	Centralities	5	Rep3	0.839286
Fischer-M	Centralities	5	Rep4	0.839286
Fischer-M	Modularities	5	Rep6	0.839286
Fischer-R	Both	19	Rep3	0.839286
Fischer-R	Both	2	Rep7	0.839286
Fischer-R	Centralities	1	Rep3	0.839286
Fischer-R	Centralities	1	Rep4	0.839286
Fischer-R	Centralities	27	Rep9	0.839286
Fischer-R	Centralities	2	Rep4	0.839286
Fischer-R	Centralities	6	Rep0	0.839286
Fischer-R	Centralities	9	Rep4	0.839286
Fischer	Centralities	27	Rep1	0.837798
Fischer	Centralities	26	Rep4	0.837054
Fischer	Centralities	8	Rep5	0.837054
Fischer-M	Both	27	Rep7	0.837054
Fischer-M	Centralities	0	Rep6	0.837054
Fischer-M	Centralities	10	Rep3	0.837054
Fischer-M	Centralities	10	Rep4	0.837054
Fischer-M	Centralities	1	Rep6	0.837054
Fischer-M	Centralities	28	Rep2	0.837054
Fischer-M	Centralities	32	Rep7	0.837054
Fischer-M	Centralities	6	Rep9	0.837054
Fischer-M	Centralities	8	Rep8	0.837054
Fischer-M	Centralities	9	Rep4	0.837054
Fischer-M	Centralities	9	Rep7	0.837054
Fischer-M	Centralities	9	Rep8	0.837054
Fischer-R	Both	17	Rep1	0.837054
Fischer-R	Centralities	21	Rep1	0.837054
Fischer-R	Centralities	24	Rep9	0.837054
Fischer-R	Centralities	26	Rep4	0.837054
Fischer-R	Centralities	30	Rep5	0.837054
Fischer	Modularities	9	Rep6	0.83631
Fischer-M	Both	29	Rep4	0.83631
Fischer-M	Both	30	Rep2	0.83631
Fischer-M	Both	7	Rep6	0.83631
Fischer-M	Centralities	16	Rep2	0.83631
Fischer-M	Centralities	16	Rep7	0.83631
Fischer-M	Centralities	17	Rep5	0.83631
Fischer-M	Centralities	20	Rep9	0.83631
Fischer-M	Centralities	26	Rep9	0.83631
Fischer-M	Centralities	27	Rep3	0.83631
Fischer-M	Centralities	28	Rep9	0.83631
Fischer-M	Centralities	31	Rep3	0.83631
Fischer-M	Centralities	3	Rep0	0.83631
Fischer-M	Centralities	4	Rep0	0.83631
Fischer-M	Centralities	5	Rep6	0.83631
Fischer-R	Centralities	26	Rep1	0.83631
Fischer	Centralities	11	Rep5	0.834821
Fischer-M	Both	20	Rep0	0.834821
Fischer-M	Both	5	Rep2	0.834821
Fischer-R	Both	27	Rep1	0.834821
Fischer-R	Both	2	Rep4	0.834821
Fischer-R	Centralities	15	Rep5	0.834821
Fischer-R	Centralities	5	Rep1	0.834821
Fischer	Both	23	Rep7	0.834077
Fischer-M	Both	13	Rep3	0.834077
Fischer-M	Both	14	Rep0	0.834077
Fischer-M	Centralities	10	Rep1	0.834077
Fischer-M	Centralities	2	Rep7	0.834077
Fischer-M	Centralities	31	Rep5	0.834077
Fischer-M	Centralities	33	Rep0	0.834077
Fischer-M	Centralities	3	Rep8	0.834077
Fischer-M	Centralities	4	Rep5	0.834077
Fischer-M	Centralities	6	Rep6	0.834077
Fischer-M	Modularities	26	Rep6	0.834077
Fischer-M	Modularities	30	Rep5	0.834077
Fischer-R	Centralities	18	Rep7	0.834077
Fischer-R	Centralities	29	Rep0	0.834077
Fischer	Both	28	Rep5	0.832589
Fischer	Centralities	28	Rep3	0.832589
Fischer-M	Centralities	10	Rep0	0.832589
Fischer	Both	17	Rep1	0.831845
Fischer	Both	2	Rep6	0.831845
Fischer	Centralities	19	Rep5	0.831845
Fischer	Centralities	23	Rep9	0.831845
Fischer	Modularities	17	Rep3	0.831845
Fischer	Modularities	2	Rep2	0.831845
Fischer-M	Both	21	Rep0	0.831845
Fischer-M	Both	24	Rep1	0.831845
Fischer-M	Both	30	Rep1	0.831845
Fischer-M	Centralities	0	Rep5	0.831845
Fischer-M	Centralities	12	Rep5	0.831845
Fischer-M	Centralities	13	Rep2	0.831845
Fischer-M	Centralities	14	Rep0	0.831845
Fischer-M	Centralities	18	Rep5	0.831845
Fischer-M	Centralities	19	Rep4	0.831845
Fischer-M	Centralities	29	Rep2	0.831845
Fischer-M	Centralities	33	Rep5	0.831845
Fischer-M	Centralities	34	Rep9	0.831845
Fischer-M	Centralities	4	Rep3	0.831845
Fischer-M	Centralities	5	Rep7	0.831845
Fischer-M	Modularities	1	Rep8	0.831845
Fischer-R	Centralities	0	Rep3	0.831845
Fischer-R	Centralities	4	Rep3	0.831845
Fischer-R	Centralities	8	Rep9	0.831845
Fischer-M	Both	14	Rep9	0.831101
Fischer-M	Both	16	Rep4	0.831101
Fischer-M	Centralities	10	Rep8	0.831101
Fischer-M	Centralities	14	Rep6	0.831101
Fischer-M	Centralities	15	Rep6	0.831101
Fischer-M	Centralities	21	Rep7	0.831101
Fischer-M	Centralities	22	Rep3	0.831101
Fischer-M	Centralities	23	Rep9	0.831101
Fischer-M	Centralities	27	Rep2	0.831101
Fischer-M	Centralities	4	Rep6	0.831101
Fischer-M	Centralities	7	Rep5	0.831101
Fischer-R	Both	8	Rep3	0.831101
Fischer-R	Centralities	9	Rep0	0.831101
Fischer	Both	10	Rep6	0.829613
Fischer	Centralities	22	Rep5	0.829613
Fischer	Centralities	24	Rep8	0.829613
Fischer	Centralities	27	Rep3	0.829613
Fischer	Centralities	31	Rep9	0.829613
Fischer	Centralities	6	Rep7	0.829613
Fischer	Modularities	30	Rep2	0.829613
Fischer-M	Both	26	Rep2	0.829613
Fischer-M	Both	2	Rep6	0.829613
Fischer-M	Centralities	11	Rep9	0.829613
Fischer-M	Centralities	22	Rep2	0.829613
Fischer-M	Centralities	30	Rep0	0.829613
Fischer-R	Centralities	12	Rep9	0.829613
Fischer-R	Centralities	20	Rep2	0.829613
Fischer	Centralities	17	Rep9	0.828869
Fischer	Centralities	22	Rep6	0.828869
Fischer	Centralities	30	Rep4	0.828869
Fischer-M	Both	19	Rep4	0.828869
Fischer-M	Both	25	Rep1	0.828869
Fischer-M	Both	27	Rep9	0.828869
Fischer-M	Both	32	Rep1	0.828869
Fischer-M	Both	7	Rep9	0.828869
Fischer-M	Centralities	12	Rep7	0.828869
Fischer-M	Centralities	13	Rep5	0.828869
Fischer-M	Centralities	1	Rep2	0.828869
Fischer-M	Centralities	20	Rep8	0.828869
Fischer-M	Centralities	31	Rep4	0.828869
Fischer-M	Modularities	15	Rep9	0.828869
Fischer-M	Modularities	4	Rep2	0.828869
Fischer-R	Centralities	10	Rep1	0.828869
Fischer-R	Centralities	13	Rep9	0.828869
Fischer-R	Centralities	17	Rep7	0.828869
Fischer-R	Centralities	28	Rep9	0.828869
Fischer	Centralities	32	Rep3	0.827381
Fischer-R	Centralities	29	Rep5	0.827381
Fischer-R	Centralities	31	Rep1	0.827381
Fischer	Centralities	13	Rep2	0.826637
Fischer	Centralities	15	Rep4	0.826637
Fischer	Centralities	16	Rep4	0.826637
Fischer	Centralities	1	Rep7	0.826637
Fischer	Centralities	3	Rep6	0.826637
Fischer-M	Both	15	Rep4	0.826637
Fischer-M	Both	24	Rep7	0.826637
Fischer-M	Both	3	Rep3	0.826637
Fischer-M	Centralities	23	Rep5	0.826637
Fischer-R	Both	32	Rep7	0.826637
Fischer-R	Centralities	25	Rep0	0.826637
Fischer-R	Centralities	2	Rep8	0.826637
Fischer-M	Both	34	Rep1	0.825893
Fischer-M	Centralities	12	Rep8	0.825893
Fischer-M	Centralities	14	Rep5	0.825893
Fischer-M	Centralities	15	Rep8	0.825893
Fischer-M	Centralities	30	Rep4	0.825893
Fischer-M	Centralities	33	Rep9	0.825893
Fischer-M	Centralities	3	Rep6	0.825893
Fischer-M	Centralities	3	Rep7	0.825893
Fischer-M	Modularities	23	Rep1	0.825893
Fischer-M	Modularities	2	Rep2	0.825893
Fischer	Both	19	Rep3	0.824405
Fischer	Both	4	Rep3	0.824405
Fischer	Both	6	Rep9	0.824405
Fischer	Both	9	Rep3	0.824405
Fischer	Centralities	21	Rep0	0.824405
Fischer	Centralities	22	Rep9	0.824405
Fischer	Modularities	31	Rep3	0.824405
Fischer	Modularities	6	Rep3	0.824405
Fischer-M	Both	25	Rep0	0.824405
Fischer-M	Both	3	Rep2	0.824405
Fischer-M	Centralities	33	Rep4	0.824405
Fischer-M	Centralities	9	Rep9	0.824405
Fischer-R	Both	27	Rep3	0.824405
Fischer-R	Both	29	Rep3	0.824405
Fischer-R	Both	29	Rep8	0.824405
Fischer-R	Both	3	Rep0	0.824405
Fischer-R	Centralities	1	Rep8	0.824405
Fischer	Both	19	Rep4	0.823661
Fischer	Both	26	Rep7	0.823661
Fischer-M	Both	12	Rep6	0.823661
Fischer-M	Both	12	Rep7	0.823661
Fischer-M	Both	28	Rep8	0.823661
Fischer-M	Centralities	11	Rep6	0.823661
Fischer-M	Centralities	22	Rep0	0.823661
Fischer-M	Centralities	25	Rep2	0.823661
Fischer-M	Centralities	26	Rep3	0.823661
Fischer-M	Centralities	3	Rep4	0.823661
Fischer-M	Modularities	10	Rep9	0.823661
Fischer-M	Modularities	11	Rep0	0.823661
Fischer-M	Modularities	16	Rep5	0.823661
Fischer-M	Modularities	31	Rep5	0.823661
Fischer-M	Modularities	31	Rep8	0.823661
Fischer-M	Modularities	3	Rep2	0.823661
Fischer-M	Modularities	4	Rep0	0.823661
Fischer-M	Modularities	4	Rep1	0.823661
Fischer-R	Centralities	0	Rep0	0.823661
Fischer-R	Centralities	1	Rep0	0.823661
Fischer-R	Centralities	1	Rep2	0.823661
Fischer-R	Centralities	22	Rep9	0.823661
Fischer-R	Centralities	2	Rep2	0.823661
Fischer-R	Centralities	7	Rep6	0.823661
Fischer	Both	22	Rep4	0.822173
Fischer	Both	26	Rep8	0.822173
Fischer	Both	4	Rep0	0.822173
Fischer	Centralities	14	Rep7	0.822173
Fischer	Modularities	11	Rep0	0.822173
Fischer-M	Both	29	Rep1	0.822173
Fischer-R	Both	28	Rep1	0.822173
Fischer-R	Centralities	10	Rep9	0.822173
Fischer-R	Centralities	13	Rep2	0.822173
Fischer-R	Centralities	31	Rep8	0.822173
Fischer	Both	14	Rep4	0.821429
Fischer	Both	27	Rep8	0.821429
Fischer	Both	29	Rep7	0.821429
Fischer	Both	5	Rep0	0.821429
Fischer	Both	8	Rep2	0.821429
Fischer	Centralities	31	Rep7	0.821429
Fischer	Modularities	2	Rep1	0.821429
Fischer	Modularities	32	Rep2	0.821429
Fischer	Modularities	6	Rep4	0.821429
Fischer	Modularities	8	Rep3	0.821429
Fischer-M	Both	1	Rep7	0.821429
Fischer-M	Both	30	Rep6	0.821429
Fischer-M	Both	31	Rep1	0.821429
Fischer-M	Both	5	Rep6	0.821429
Fischer-M	Both	6	Rep4	0.821429
Fischer-M	Centralities	3	Rep1	0.821429
Fischer-M	Modularities	23	Rep5	0.821429
Fischer-M	Modularities	3	Rep3	0.821429
Fischer-M	Modularities	9	Rep8	0.821429
Fischer-R	Both	2	Rep1	0.821429
Fischer-R	Both	9	Rep6	0.821429
Fischer-R	Centralities	13	Rep4	0.821429
Fischer-R	Centralities	14	Rep7	0.821429
Fischer-R	Centralities	1	Rep5	0.821429
Fischer-R	Centralities	23	Rep7	0.821429
Fischer-R	Centralities	28	Rep0	0.821429
Fischer-R	Centralities	2	Rep5	0.821429
Fischer-R	Centralities	3	Rep8	0.821429
Fischer-R	Centralities	4	Rep4	0.821429
Fischer-R	Centralities	7	Rep1	0.821429
Fischer-R	Centralities	7	Rep8	0.821429
Fischer-R	Modularities	22	Rep9	0.821429
Fischer	Modularities	0	Rep6	0.820685
Fischer-M	Both	29	Rep0	0.820685
Fischer-M	Both	34	Rep4	0.820685
Fischer-M	Centralities	13	Rep1	0.820685
Fischer-M	Centralities	13	Rep4	0.820685
Fischer-M	Centralities	13	Rep7	0.820685
Fischer-M	Centralities	17	Rep6	0.820685
Fischer-M	Centralities	20	Rep6	0.820685
Fischer-M	Centralities	25	Rep3	0.820685
Fischer-M	Centralities	27	Rep0	0.820685
Fischer-M	Centralities	28	Rep3	0.820685
Fischer-M	Centralities	2	Rep0	0.820685
Fischer-M	Centralities	30	Rep5	0.820685
Fischer-M	Centralities	31	Rep9	0.820685
Fischer-M	Centralities	3	Rep9	0.820685
Fischer-M	Centralities	5	Rep5	0.820685
Fischer-M	Modularities	22	Rep8	0.820685
Fischer-M	Modularities	26	Rep2	0.820685
Fischer-M	Modularities	29	Rep0	0.820685
Fischer	Both	24	Rep4	0.81994
Fischer	Both	25	Rep4	0.81994
Fischer	Both	29	Rep4	0.81994
Fischer	Both	16	Rep3	0.819196
Fischer	Both	1	Rep8	0.819196
Fischer	Both	20	Rep2	0.819196
Fischer	Both	25	Rep8	0.819196
Fischer	Centralities	0	Rep4	0.819196
Fischer	Centralities	13	Rep4	0.819196
Fischer	Centralities	16	Rep1	0.819196
Fischer	Centralities	20	Rep5	0.819196
Fischer	Centralities	26	Rep0	0.819196
Fischer	Centralities	2	Rep2	0.819196
Fischer	Centralities	30	Rep0	0.819196
Fischer	Centralities	5	Rep6	0.819196
Fischer	Modularities	7	Rep2	0.819196
Fischer-M	Both	16	Rep3	0.819196
Fischer-M	Both	28	Rep4	0.819196
Fischer-M	Both	4	Rep7	0.819196
Fischer-M	Centralities	13	Rep0	0.819196
Fischer-M	Centralities	17	Rep9	0.819196
Fischer-M	Centralities	19	Rep5	0.819196
Fischer-M	Centralities	19	Rep7	0.819196
Fischer-M	Centralities	34	Rep4	0.819196
Fischer-M	Centralities	34	Rep5	0.819196
Fischer-M	Centralities	34	Rep7	0.819196
Fischer-M	Centralities	9	Rep5	0.819196
Fischer-M	Modularities	7	Rep7	0.819196
Fischer-R	Centralities	0	Rep5	0.819196
Fischer-R	Centralities	24	Rep2	0.819196
Fischer-R	Centralities	6	Rep3	0.819196
Fischer	Both	29	Rep8	0.818452
Fischer	Centralities	15	Rep8	0.818452
Fischer-M	Both	14	Rep3	0.818452
Fischer-M	Both	18	Rep9	0.818452
Fischer-M	Both	33	Rep1	0.818452
Fischer-M	Centralities	12	Rep6	0.818452
Fischer-M	Centralities	14	Rep8	0.818452
Fischer-M	Centralities	16	Rep8	0.818452
Fischer-M	Centralities	1	Rep3	0.818452
Fischer-M	Centralities	26	Rep7	0.818452
Fischer-M	Centralities	4	Rep8	0.818452
Fischer-M	Centralities	7	Rep4	0.818452
Fischer-M	Modularities	16	Rep2	0.818452
Fischer-M	Modularities	1	Rep4	0.818452
Fischer-M	Modularities	23	Rep2	0.818452
Fischer-M	Modularities	33	Rep5	0.818452
Fischer-M	Modularities	6	Rep6	0.818452
Fischer-R	Centralities	18	Rep6	0.818452
Fischer-R	Centralities	8	Rep2	0.818452
Fischer	Both	13	Rep3	0.816964
Fischer	Centralities	22	Rep0	0.816964
Fischer	Centralities	23	Rep3	0.816964
Fischer	Modularities	5	Rep8	0.816964
Fischer-M	Both	2	Rep2	0.816964
Fischer-M	Both	32	Rep6	0.816964
Fischer-M	Centralities	11	Rep4	0.816964
Fischer-M	Centralities	28	Rep7	0.816964
Fischer-M	Centralities	31	Rep8	0.816964
Fischer-R	Both	28	Rep8	0.816964
Fischer-R	Centralities	12	Rep3	0.816964
Fischer-R	Centralities	19	Rep5	0.816964
Fischer-R	Centralities	28	Rep2	0.816964
Fischer-R	Centralities	8	Rep7	0.816964
Fischer	Both	28	Rep4	0.81622
Fischer	Both	7	Rep3	0.81622
Fischer	Both	9	Rep0	0.81622
Fischer	Centralities	22	Rep3	0.81622
Fischer	Centralities	4	Rep1	0.81622
Fischer	Centralities	7	Rep5	0.81622
Fischer	Modularities	16	Rep9	0.81622
Fischer	Modularities	17	Rep9	0.81622
Fischer	Modularities	32	Rep1	0.81622
Fischer-M	Both	23	Rep7	0.81622
Fischer-M	Both	32	Rep8	0.81622
Fischer-M	Both	5	Rep3	0.81622
Fischer-M	Modularities	13	Rep4	0.81622
Fischer-M	Modularities	13	Rep9	0.81622
Fischer-M	Modularities	21	Rep5	0.81622
Fischer-M	Modularities	27	Rep4	0.81622
Fischer-M	Modularities	27	Rep8	0.81622
Fischer-R	Both	34	Rep1	0.81622
Fischer-R	Centralities	10	Rep6	0.81622
Fischer-R	Centralities	13	Rep0	0.81622
Fischer-R	Centralities	16	Rep6	0.81622
Fischer-R	Centralities	2	Rep6	0.81622
Fischer-R	Centralities	30	Rep2	0.81622
Fischer-R	Centralities	3	Rep0	0.81622
Fischer-R	Centralities	3	Rep5	0.81622
Fischer-R	Centralities	4	Rep0	0.81622
Fischer-M	Both	16	Rep6	0.815476
Fischer-M	Centralities	10	Rep6	0.815476
Fischer-M	Centralities	16	Rep9	0.815476
Fischer-M	Centralities	18	Rep6	0.815476
Fischer-M	Centralities	19	Rep6	0.815476
Fischer-M	Centralities	23	Rep4	0.815476
Fischer-M	Centralities	29	Rep0	0.815476
Fischer-M	Centralities	2	Rep3	0.815476
Fischer-M	Centralities	8	Rep2	0.815476
Fischer-M	Centralities	9	Rep3	0.815476
Fischer-M	Centralities	9	Rep6	0.815476
Fischer-M	Modularities	19	Rep4	0.815476
Fischer-M	Modularities	9	Rep4	0.815476
Fischer	Modularities	25	Rep8	0.814732
Fischer	Modularities	27	Rep4	0.814732
Fischer-R	Centralities	21	Rep2	0.814732
Fischer-R	Centralities	30	Rep1	0.814732
Fischer-R	Centralities	30	Rep8	0.814732
Fischer	Both	29	Rep6	0.813988
Fischer	Both	2	Rep2	0.813988
Fischer	Both	2	Rep8	0.813988
Fischer	Both	32	Rep8	0.813988
Fischer	Centralities	0	Rep5	0.813988
Fischer	Centralities	12	Rep4	0.813988
Fischer	Centralities	13	Rep9	0.813988
Fischer	Centralities	15	Rep6	0.813988
Fischer	Centralities	1	Rep8	0.813988
Fischer	Centralities	25	Rep7	0.813988
Fischer	Centralities	30	Rep2	0.813988
Fischer	Centralities	31	Rep4	0.813988
Fischer	Centralities	4	Rep0	0.813988
Fischer	Centralities	7	Rep7	0.813988
Fischer	Centralities	8	Rep1	0.813988
Fischer	Modularities	11	Rep6	0.813988
Fischer	Modularities	25	Rep4	0.813988
Fischer	Modularities	2	Rep6	0.813988
Fischer	Modularities	8	Rep6	0.813988
Fischer-M	Both	13	Rep4	0.813988
Fischer-M	Both	1	Rep5	0.813988
Fischer-M	Both	1	Rep8	0.813988
Fischer-M	Both	21	Rep6	0.813988
Fischer-M	Both	3	Rep7	0.813988
Fischer-M	Centralities	10	Rep5	0.813988
Fischer-M	Centralities	24	Rep5	0.813988
Fischer-R	Both	30	Rep7	0.813988
Fischer-R	Both	34	Rep8	0.813988
Fischer-R	Centralities	17	Rep9	0.813988
Fischer-R	Centralities	23	Rep9	0.813988
Fischer-R	Centralities	4	Rep9	0.813988
Fischer-R	Centralities	8	Rep8	0.813988
Fischer	Centralities	20	Rep2	0.813244
Fischer-M	Both	31	Rep4	0.813244
Fischer-M	Both	32	Rep4	0.813244
Fischer-M	Centralities	25	Rep4	0.813244
Fischer-M	Modularities	16	Rep7	0.813244
Fischer-M	Modularities	19	Rep9	0.813244
Fischer-M	Modularities	21	Rep6	0.813244
Fischer-M	Modularities	21	Rep9	0.813244
Fischer-M	Modularities	2	Rep6	0.813244
Fischer-M	Modularities	32	Rep2	0.813244
Fischer-M	Modularities	32	Rep5	0.813244
Fischer-M	Modularities	4	Rep9	0.813244
Fischer-M	Modularities	6	Rep0	0.813244
Fischer-R	Both	33	Rep7	0.813244
Fischer-R	Centralities	2	Rep3	0.813244
Fischer-R	Centralities	7	Rep0	0.813244
Fischer-R	Centralities	8	Rep5	0.813244
Fischer-R	Centralities	8	Rep6	0.813244
Fischer-R	Centralities	9	Rep6	0.813244
Fischer	Both	13	Rep0	0.811756
Fischer	Both	21	Rep9	0.811756
Fischer	Both	27	Rep4	0.811756
Fischer	Both	33	Rep5	0.811756
Fischer	Centralities	0	Rep8	0.811756
Fischer	Centralities	24	Rep9	0.811756
Fischer	Centralities	25	Rep9	0.811756
Fischer	Modularities	22	Rep4	0.811756
Fischer-M	Both	26	Rep4	0.811756
Fischer-M	Centralities	11	Rep3	0.811756
Fischer-M	Centralities	15	Rep9	0.811756
Fischer-M	Centralities	21	Rep3	0.811756
Fischer-M	Modularities	0	Rep1	0.811756
Fischer-M	Modularities	1	Rep2	0.811756
Fischer-M	Modularities	2	Rep3	0.811756
Fischer-R	Both	24	Rep0	0.811756
Fischer-R	Both	27	Rep8	0.811756
Fischer-R	Both	29	Rep4	0.811756
Fischer-R	Centralities	0	Rep6	0.811756
Fischer-R	Centralities	15	Rep1	0.811756
Fischer-R	Centralities	19	Rep4	0.811756
Fischer-R	Centralities	29	Rep1	0.811756
Fischer-R	Centralities	31	Rep5	0.811756
Fischer-R	Centralities	34	Rep4	0.811756
Fischer-R	Centralities	5	Rep2	0.811756
Fischer-R	Centralities	9	Rep5	0.811756
Fischer	Both	2	Rep5	0.811012
Fischer	Both	34	Rep0	0.811012
Fischer	Centralities	11	Rep1	0.811012
Fischer	Centralities	16	Rep2	0.811012
Fischer	Centralities	18	Rep4	0.811012
Fischer	Centralities	33	Rep7	0.811012
Fischer	Centralities	3	Rep8	0.811012
Fischer	Modularities	31	Rep2	0.811012
Fischer	Modularities	32	Rep5	0.811012
Fischer-M	Both	18	Rep2	0.811012
Fischer-M	Both	23	Rep8	0.811012
Fischer-M	Both	24	Rep2	0.811012
Fischer-M	Both	27	Rep0	0.811012
Fischer-M	Both	31	Rep3	0.811012
Fischer-M	Both	31	Rep7	0.811012
Fischer-M	Both	3	Rep8	0.811012
Fischer-M	Centralities	11	Rep7	0.811012
Fischer-M	Modularities	12	Rep4	0.811012
Fischer-M	Modularities	17	Rep6	0.811012
Fischer-M	Modularities	24	Rep3	0.811012
Fischer-M	Modularities	30	Rep2	0.811012
Fischer-M	Modularities	4	Rep5	0.811012
Fischer-R	Both	8	Rep7	0.811012
Fischer-R	Centralities	16	Rep1	0.811012
Fischer-R	Centralities	20	Rep0	0.811012
Fischer-R	Centralities	22	Rep3	0.811012
Fischer-R	Centralities	27	Rep3	0.811012
Fischer-R	Centralities	32	Rep2	0.811012
Fischer-R	Centralities	3	Rep2	0.811012
Fischer-R	Centralities	5	Rep0	0.811012
Fischer-R	Centralities	5	Rep9	0.811012
Fischer-R	Modularities	16	Rep0	0.811012
Fischer	Both	0	Rep4	0.810268
Fischer	Both	13	Rep9	0.810268
Fischer	Modularities	0	Rep8	0.810268
Fischer-M	Both	17	Rep3	0.810268
Fischer-M	Centralities	11	Rep8	0.810268
Fischer-M	Centralities	16	Rep4	0.810268
Fischer-M	Centralities	17	Rep8	0.810268
Fischer-M	Centralities	1	Rep1	0.810268
Fischer-M	Centralities	1	Rep9	0.810268
Fischer-M	Centralities	2	Rep2	0.810268
Fischer-M	Centralities	2	Rep6	0.810268
Fischer-M	Centralities	7	Rep3	0.810268
Fischer-M	Centralities	8	Rep3	0.810268
Fischer-M	Centralities	8	Rep6	0.810268
Fischer-M	Modularities	12	Rep6	0.810268
Fischer-M	Modularities	1	Rep5	0.810268
Fischer-M	Modularities	33	Rep7	0.810268
Fischer-R	Both	0	Rep5	0.810268
Fischer	Both	22	Rep6	0.809524
Fischer	Centralities	24	Rep4	0.809524
Fischer-M	Both	10	Rep3	0.809524
Fischer-M	Centralities	15	Rep4	0.809524
Fischer-M	Centralities	29	Rep5	0.809524
Fischer-M	Centralities	32	Rep1	0.809524
Fischer-R	Centralities	11	Rep2	0.809524
Fischer-R	Centralities	11	Rep9	0.809524
Fischer-R	Centralities	17	Rep4	0.809524
Fischer-R	Centralities	19	Rep9	0.809524
Fischer-R	Centralities	4	Rep2	0.809524
Fischer	Both	7	Rep9	0.80878
Fischer	Centralities	0	Rep2	0.80878
Fischer	Centralities	0	Rep9	0.80878
Fischer	Centralities	11	Rep4	0.80878
Fischer	Centralities	12	Rep6	0.80878
Fischer	Centralities	1	Rep1	0.80878
Fischer	Centralities	1	Rep9	0.80878
Fischer	Centralities	20	Rep8	0.80878
Fischer	Centralities	2	Rep9	0.80878
Fischer	Centralities	3	Rep3	0.80878
Fischer	Modularities	17	Rep7	0.80878
Fischer	Modularities	21	Rep8	0.80878
Fischer	Modularities	3	Rep8	0.80878
Fischer-M	Both	13	Rep6	0.80878
Fischer-M	Both	18	Rep0	0.80878
Fischer-M	Both	1	Rep6	0.80878
Fischer-M	Both	22	Rep2	0.80878
Fischer-M	Both	27	Rep4	0.80878
Fischer-M	Both	28	Rep6	0.80878
Fischer-M	Both	31	Rep0	0.80878
Fischer-M	Both	9	Rep0	0.80878
Fischer-R	Both	17	Rep7	0.80878
Fischer-R	Both	3	Rep6	0.80878
Fischer-R	Centralities	7	Rep2	0.80878
Fischer-R	Modularities	26	Rep9	0.80878
Fischer	Both	11	Rep5	0.808036
Fischer	Centralities	28	Rep7	0.808036
Fischer	Modularities	16	Rep4	0.808036
Fischer	Modularities	34	Rep5	0.808036
Fischer-M	Both	2	Rep0	0.808036
Fischer-M	Both	8	Rep7	0.808036
Fischer-M	Centralities	24	Rep0	0.808036
Fischer-M	Centralities	6	Rep3	0.808036
Fischer-M	Centralities	6	Rep5	0.808036
Fischer-M	Centralities	8	Rep5	0.808036
Fischer-M	Modularities	13	Rep6	0.808036
Fischer-M	Modularities	8	Rep5	0.808036
Fischer-R	Centralities	16	Rep7	0.808036
Fischer-R	Centralities	31	Rep9	0.808036
Fischer-R	Centralities	7	Rep3	0.808036
Fischer-M	Centralities	25	Rep7	0.807292
Fischer-M	Centralities	29	Rep9	0.807292
Fischer-R	Centralities	28	Rep1	0.807292
Fischer	Both	10	Rep4	0.806548
Fischer	Both	12	Rep2	0.806548
Fischer	Both	13	Rep6	0.806548
Fischer	Both	15	Rep1	0.806548
Fischer	Both	20	Rep5	0.806548
Fischer	Both	20	Rep9	0.806548
Fischer	Both	22	Rep1	0.806548
Fischer	Centralities	10	Rep5	0.806548
Fischer	Centralities	10	Rep9	0.806548
Fischer	Centralities	17	Rep4	0.806548
Fischer	Centralities	2	Rep1	0.806548
Fischer	Centralities	6	Rep1	0.806548
Fischer	Modularities	12	Rep4	0.806548
Fischer	Modularities	17	Rep6	0.806548
Fischer	Modularities	3	Rep1	0.806548
Fischer-M	Centralities	10	Rep2	0.806548
Fischer-M	Centralities	18	Rep4	0.806548
Fischer-M	Centralities	18	Rep9	0.806548
Fischer-M	Centralities	4	Rep2	0.806548
Fischer-M	Centralities	8	Rep9	0.806548
Fischer-M	Modularities	13	Rep8	0.806548
Fischer-M	Modularities	30	Rep9	0.806548
Fischer-R	Both	27	Rep2	0.806548
Fischer-R	Centralities	13	Rep3	0.806548
Fischer-R	Centralities	1	Rep6	0.806548
Fischer-R	Centralities	20	Rep3	0.806548
Fischer-R	Centralities	20	Rep6	0.806548
Fischer-R	Centralities	21	Rep3	0.806548
Fischer-R	Centralities	9	Rep9	0.806548
Fischer	Both	17	Rep4	0.805804
Fischer	Both	1	Rep6	0.805804
Fischer	Both	34	Rep5	0.805804
Fischer	Centralities	18	Rep0	0.805804
Fischer	Centralities	18	Rep5	0.805804
Fischer-M	Both	11	Rep6	0.805804
Fischer-M	Both	15	Rep3	0.805804
Fischer-M	Both	16	Rep7	0.805804
Fischer-M	Both	21	Rep3	0.805804
Fischer-M	Both	24	Rep8	0.805804
Fischer-M	Both	2	Rep7	0.805804
Fischer-M	Both	2	Rep8	0.805804
Fischer-M	Centralities	21	Rep4	0.805804
Fischer-M	Centralities	22	Rep4	0.805804
Fischer-M	Modularities	15	Rep8	0.805804
Fischer-M	Modularities	20	Rep2	0.805804
Fischer-M	Modularities	28	Rep0	0.805804
Fischer-M	Modularities	3	Rep0	0.805804
Fischer-M	Modularities	3	Rep8	0.805804
Fischer-R	Both	9	Rep1	0.805804
Fischer-R	Centralities	12	Rep6	0.805804
Fischer-R	Centralities	17	Rep5	0.805804
Fischer-R	Centralities	20	Rep9	0.805804
Fischer-R	Centralities	21	Rep0	0.805804
Fischer-R	Centralities	3	Rep4	0.805804
Fischer-R	Centralities	7	Rep4	0.805804
Fischer-R	Modularities	1	Rep3	0.805804
Fischer-M	Both	0	Rep7	0.80506
Fischer-M	Both	19	Rep3	0.80506
Fischer-M	Both	32	Rep2	0.80506
Fischer-M	Both	33	Rep3	0.80506
Fischer-M	Both	34	Rep3	0.80506
Fischer-M	Both	9	Rep3	0.80506
Fischer-M	Centralities	0	Rep7	0.80506
Fischer-M	Centralities	0	Rep9	0.80506
Fischer-M	Centralities	18	Rep0	0.80506
Fischer-M	Centralities	18	Rep8	0.80506
Fischer-M	Centralities	6	Rep1	0.80506
Fischer-M	Centralities	7	Rep0	0.80506
Fischer-M	Centralities	7	Rep6	0.80506
Fischer-R	Both	9	Rep9	0.80506
Fischer	Centralities	15	Rep3	0.804315
Fischer	Modularities	23	Rep7	0.804315
Fischer	Modularities	32	Rep7	0.804315
Fischer-M	Both	27	Rep1	0.804315
Fischer-M	Both	4	Rep6	0.804315
Fischer-M	Centralities	14	Rep2	0.804315
Fischer-M	Centralities	15	Rep1	0.804315
Fischer-M	Centralities	17	Rep4	0.804315
Fischer-M	Modularities	29	Rep8	0.804315
Fischer-M	Modularities	9	Rep2	0.804315
Fischer-R	Both	10	Rep1	0.804315
Fischer-R	Both	1	Rep5	0.804315
Fischer-R	Both	3	Rep1	0.804315
Fischer-R	Both	3	Rep5	0.804315
Fischer-R	Centralities	25	Rep9	0.804315
Fischer-R	Centralities	32	Rep7	0.804315
Fischer-R	Centralities	33	Rep2	0.804315
Fischer	Both	17	Rep3	0.803571
Fischer	Both	18	Rep4	0.803571
Fischer	Both	30	Rep6	0.803571
Fischer	Both	30	Rep9	0.803571
Fischer	Centralities	10	Rep8	0.803571
Fischer	Centralities	11	Rep9	0.803571
Fischer	Centralities	16	Rep5	0.803571
Fischer	Centralities	3	Rep2	0.803571
Fischer	Centralities	4	Rep2	0.803571
Fischer	Centralities	9	Rep1	0.803571
Fischer	Modularities	10	Rep8	0.803571
Fischer	Modularities	17	Rep4	0.803571
Fischer	Modularities	20	Rep4	0.803571
Fischer	Modularities	26	Rep6	0.803571
Fischer	Modularities	29	Rep8	0.803571
Fischer	Modularities	2	Rep5	0.803571
Fischer	Modularities	2	Rep9	0.803571
Fischer	Modularities	6	Rep0	0.803571
Fischer-M	Both	11	Rep9	0.803571
Fischer-M	Both	16	Rep2	0.803571
Fischer-M	Both	25	Rep7	0.803571
Fischer-M	Both	33	Rep0	0.803571
Fischer-M	Both	3	Rep1	0.803571
Fischer-M	Both	6	Rep5	0.803571
Fischer-M	Modularities	22	Rep3	0.803571
Fischer-R	Both	2	Rep5	0.803571
Fischer-R	Centralities	10	Rep8	0.803571
Fischer-R	Centralities	21	Rep6	0.803571
Fischer-R	Centralities	29	Rep4	0.803571
Fischer-R	Centralities	4	Rep8	0.803571
Fischer	Both	0	Rep7	0.802827
Fischer	Centralities	7	Rep1	0.802827
Fischer	Centralities	7	Rep6	0.802827
Fischer-M	Both	15	Rep9	0.802827
Fischer-M	Both	7	Rep2	0.802827
Fischer-M	Both	9	Rep5	0.802827
Fischer-M	Both	9	Rep7	0.802827
Fischer-M	Centralities	16	Rep6	0.802827
Fischer-M	Modularities	18	Rep4	0.802827
Fischer-M	Modularities	30	Rep7	0.802827
Fischer-M	Modularities	31	Rep4	0.802827
Fischer-M	Modularities	32	Rep3	0.802827
Fischer-R	Both	1	Rep6	0.802827
Fischer-R	Centralities	0	Rep4	0.802827
Fischer-R	Centralities	10	Rep5	0.802827
Fischer-R	Centralities	12	Rep8	0.802827
Fischer-R	Centralities	17	Rep0	0.802827
Fischer-R	Centralities	17	Rep6	0.802827
Fischer-R	Centralities	30	Rep4	0.802827
Fischer-R	Centralities	8	Rep3	0.802827
Fischer	Centralities	29	Rep1	0.802083
Fischer-R	Both	10	Rep4	0.802083
Fischer-R	Both	20	Rep0	0.802083
Fischer-R	Both	21	Rep9	0.802083
Fischer-R	Centralities	29	Rep9	0.802083
Fischer	Both	16	Rep7	0.801339
Fischer	Both	1	Rep1	0.801339
Fischer	Centralities	0	Rep7	0.801339
Fischer	Centralities	12	Rep1	0.801339
Fischer	Centralities	21	Rep8	0.801339
Fischer	Centralities	33	Rep4	0.801339
Fischer	Centralities	3	Rep4	0.801339
Fischer	Centralities	4	Rep6	0.801339
Fischer	Modularities	10	Rep0	0.801339
Fischer	Modularities	12	Rep6	0.801339
Fischer	Modularities	14	Rep9	0.801339
Fischer	Modularities	1	Rep0	0.801339
Fischer	Modularities	30	Rep3	0.801339
Fischer-M	Both	31	Rep8	0.801339
Fischer-M	Both	8	Rep0	0.801339
Fischer-M	Centralities	5	Rep8	0.801339
Fischer-M	Modularities	7	Rep2	0.801339
Fischer-R	Both	18	Rep7	0.801339
Fischer-R	Both	4	Rep1	0.801339
Fischer-R	Centralities	10	Rep7	0.801339
Fischer-R	Centralities	12	Rep4	0.801339
Fischer-R	Centralities	14	Rep0	0.801339
Fischer-R	Centralities	18	Rep4	0.801339
Fischer-R	Centralities	29	Rep7	0.801339
Fischer-R	Centralities	4	Rep7	0.801339
Fischer	Both	32	Rep4	0.800595
Fischer	Both	9	Rep9	0.800595
Fischer	Centralities	16	Rep8	0.800595
Fischer	Centralities	20	Rep0	0.800595
Fischer	Centralities	26	Rep8	0.800595
Fischer	Centralities	28	Rep0	0.800595
Fischer	Centralities	2	Rep4	0.800595
Fischer	Centralities	5	Rep1	0.800595
Fischer	Centralities	6	Rep4	0.800595
Fischer	Modularities	33	Rep5	0.800595
Fischer-M	Both	14	Rep7	0.800595
Fischer-M	Both	17	Rep0	0.800595
Fischer-M	Both	28	Rep3	0.800595
Fischer-M	Both	30	Rep9	0.800595
Fischer-M	Both	32	Rep3	0.800595
Fischer-M	Both	7	Rep1	0.800595
Fischer-M	Modularities	10	Rep0	0.800595
Fischer-M	Modularities	10	Rep5	0.800595
Fischer-M	Modularities	11	Rep8	0.800595
Fischer-M	Modularities	12	Rep8	0.800595
Fischer-M	Modularities	17	Rep5	0.800595
Fischer-M	Modularities	18	Rep5	0.800595
Fischer-M	Modularities	31	Rep2	0.800595
Fischer-M	Modularities	33	Rep2	0.800595
Fischer-M	Modularities	3	Rep5	0.800595
Fischer-M	Modularities	4	Rep8	0.800595
Fischer-M	Modularities	5	Rep0	0.800595
Fischer-M	Modularities	7	Rep6	0.800595
Fischer-R	Centralities	11	Rep7	0.800595
Fischer-R	Centralities	13	Rep1	0.800595
Fischer-R	Centralities	14	Rep5	0.800595
Fischer-R	Centralities	16	Rep9	0.800595
Fischer-R	Centralities	18	Rep0	0.800595
Fischer-R	Centralities	20	Rep8	0.800595
Fischer-R	Centralities	23	Rep4	0.800595
Fischer-R	Centralities	25	Rep4	0.800595
Fischer-R	Centralities	26	Rep9	0.800595
Fischer-R	Centralities	2	Rep0	0.800595
Fischer-R	Centralities	6	Rep5	0.800595
Fischer	Both	25	Rep0	0.799851
Fischer-M	Centralities	0	Rep0	0.799851
Fischer-M	Centralities	0	Rep1	0.799851
Fischer-M	Centralities	0	Rep2	0.799851
Fischer-M	Centralities	0	Rep3	0.799851
Fischer-M	Centralities	0	Rep4	0.799851
Fischer-M	Centralities	17	Rep0	0.799851
Fischer-M	Centralities	19	Rep8	0.799851
Fischer-M	Centralities	1	Rep0	0.799851
Fischer-M	Centralities	32	Rep3	0.799851
Fischer-M	Centralities	6	Rep4	0.799851
Fischer-M	Centralities	9	Rep0	0.799851
Fischer	Centralities	5	Rep3	0.799107
Fischer	Modularities	23	Rep6	0.799107
Fischer	Modularities	25	Rep3	0.799107
Fischer	Modularities	31	Rep0	0.799107
Fischer-M	Centralities	29	Rep7	0.799107
Fischer-R	Both	20	Rep7	0.799107
Fischer-R	Both	22	Rep0	0.799107
Fischer-R	Both	22	Rep7	0.799107
Fischer-R	Both	28	Rep3	0.799107
Fischer-R	Both	4	Rep0	0.799107
Fischer-R	Both	8	Rep1	0.799107
Fischer-R	Centralities	12	Rep1	0.799107
Fischer-R	Centralities	15	Rep9	0.799107
Fischer-R	Centralities	17	Rep1	0.799107
Fischer-R	Centralities	18	Rep5	0.799107
Fischer-R	Centralities	30	Rep3	0.799107
Fischer-R	Centralities	31	Rep2	0.799107
Fischer-R	Centralities	9	Rep2	0.799107
Fischer	Both	17	Rep8	0.798363
Fischer	Both	21	Rep7	0.798363
Fischer	Both	2	Rep1	0.798363
Fischer	Both	2	Rep7	0.798363
Fischer	Both	7	Rep2	0.798363
Fischer	Centralities	10	Rep1	0.798363
Fischer	Centralities	12	Rep9	0.798363
Fischer	Centralities	17	Rep0	0.798363
Fischer	Centralities	1	Rep2	0.798363
Fischer	Centralities	1	Rep4	0.798363
Fischer	Centralities	24	Rep6	0.798363
Fischer	Centralities	27	Rep8	0.798363
Fischer	Centralities	33	Rep2	0.798363
Fischer-M	Both	11	Rep3	0.798363
Fischer-M	Both	18	Rep3	0.798363
Fischer-M	Both	20	Rep8	0.798363
Fischer-M	Both	28	Rep0	0.798363
Fischer-M	Both	29	Rep3	0.798363
Fischer-M	Centralities	13	Rep8	0.798363
Fischer-M	Modularities	13	Rep7	0.798363
Fischer-M	Modularities	14	Rep8	0.798363
Fischer-M	Modularities	23	Rep4	0.798363
Fischer-M	Modularities	25	Rep0	0.798363
Fischer-M	Modularities	2	Rep0	0.798363
Fischer-M	Modularities	2	Rep5	0.798363
Fischer-M	Modularities	30	Rep6	0.798363
Fischer-M	Modularities	30	Rep8	0.798363
Fischer-M	Modularities	6	Rep1	0.798363
Fischer-R	Centralities	13	Rep6	0.798363
Fischer-R	Centralities	20	Rep5	0.798363
Fischer-R	Centralities	24	Rep4	0.798363
Fischer-R	Centralities	27	Rep5	0.798363
Fischer-R	Centralities	33	Rep9	0.798363
Fischer-R	Centralities	3	Rep6	0.798363
Fischer-R	Centralities	3	Rep9	0.798363
Fischer-R	Centralities	4	Rep1	0.798363
Fischer-R	Modularities	12	Rep1	0.798363
Fischer	Both	0	Rep6	0.797619
Fischer	Both	34	Rep6	0.797619
Fischer	Centralities	17	Rep2	0.797619
Fischer	Modularities	18	Rep9	0.797619
Fischer	Modularities	8	Rep4	0.797619
Fischer-M	Both	27	Rep2	0.797619
Fischer-M	Both	29	Rep9	0.797619
Fischer-M	Centralities	32	Rep9	0.797619
Fischer-M	Modularities	16	Rep3	0.797619
Fischer-M	Modularities	24	Rep0	0.797619
Fischer-M	Modularities	31	Rep3	0.797619
Fischer-M	Modularities	7	Rep3	0.797619
Fischer-M	Modularities	8	Rep3	0.797619
Fischer-R	Centralities	1	Rep1	0.797619
Fischer-R	Centralities	26	Rep5	0.797619
Fischer-R	Centralities	27	Rep2	0.797619
Fischer-R	Centralities	2	Rep9	0.797619
Fischer-R	Centralities	31	Rep0	0.797619
Fischer-R	Centralities	34	Rep9	0.797619
Fischer	Both	15	Rep0	0.796875
Fischer	Centralities	6	Rep0	0.796875
Fischer-M	Both	12	Rep2	0.796875
Fischer-M	Both	26	Rep1	0.796875
Fischer-M	Centralities	14	Rep1	0.796875
Fischer-R	Both	12	Rep1	0.796875
Fischer-R	Centralities	15	Rep4	0.796875
Fischer-R	Centralities	32	Rep1	0.796875
Fischer	Both	14	Rep0	0.796131
Fischer	Both	23	Rep4	0.796131
Fischer	Both	5	Rep8	0.796131
Fischer	Both	6	Rep5	0.796131
Fischer	Both	9	Rep2	0.796131
Fischer	Centralities	10	Rep6	0.796131
Fischer	Centralities	1	Rep5	0.796131
Fischer	Centralities	2	Rep5	0.796131
Fischer	Centralities	3	Rep5	0.796131
Fischer	Centralities	4	Rep5	0.796131
Fischer	Centralities	5	Rep4	0.796131
Fischer	Modularities	10	Rep6	0.796131
Fischer	Modularities	15	Rep9	0.796131
Fischer	Modularities	1	Rep5	0.796131
Fischer	Modularities	24	Rep4	0.796131
Fischer	Modularities	26	Rep1	0.796131
Fischer	Modularities	9	Rep0	0.796131
Fischer-M	Both	22	Rep0	0.796131
Fischer-M	Both	5	Rep4	0.796131
Fischer-M	Centralities	24	Rep3	0.796131
Fischer-M	Modularities	1	Rep0	0.796131
Fischer-M	Modularities	21	Rep8	0.796131
Fischer-M	Modularities	23	Rep0	0.796131
Fischer-M	Modularities	9	Rep3	0.796131
Fischer-R	Both	13	Rep5	0.796131
Fischer-R	Both	14	Rep0	0.796131
Fischer-R	Both	14	Rep8	0.796131
Fischer-R	Both	29	Rep1	0.796131
Fischer-R	Both	31	Rep7	0.796131
Fischer-R	Both	8	Rep4	0.796131
Fischer-R	Centralities	26	Rep6	0.796131
Fischer-R	Centralities	8	Rep4	0.796131
Fischer	Both	1	Rep9	0.795387
Fischer	Centralities	24	Rep0	0.795387
Fischer	Centralities	27	Rep6	0.795387
Fischer	Centralities	30	Rep8	0.795387
Fischer	Centralities	6	Rep6	0.795387
Fischer	Modularities	33	Rep1	0.795387
Fischer	Modularities	8	Rep1	0.795387
Fischer-M	Both	33	Rep2	0.795387
Fischer-M	Both	8	Rep5	0.795387
Fischer-M	Centralities	33	Rep1	0.795387
Fischer-M	Modularities	10	Rep3	0.795387
Fischer-M	Modularities	11	Rep1	0.795387
Fischer-M	Modularities	13	Rep5	0.795387
Fischer-M	Modularities	16	Rep1	0.795387
Fischer-M	Modularities	4	Rep4	0.795387
Fischer-M	Modularities	5	Rep5	0.795387
Fischer-M	Modularities	5	Rep8	0.795387
Fischer-M	Modularities	6	Rep3	0.795387
Fischer-R	Centralities	11	Rep1	0.795387
Fischer-R	Centralities	11	Rep6	0.795387
Fischer-R	Centralities	11	Rep8	0.795387
Fischer-R	Centralities	16	Rep0	0.795387
Fischer-R	Centralities	21	Rep5	0.795387
Fischer-R	Centralities	25	Rep3	0.795387
Fischer-R	Centralities	26	Rep3	0.795387
Fischer-R	Centralities	31	Rep4	0.795387
Fischer-R	Centralities	32	Rep0	0.795387
Fischer-R	Centralities	5	Rep6	0.795387
Fischer-R	Centralities	6	Rep1	0.795387
Fischer-R	Centralities	7	Rep7	0.795387
Fischer-R	Centralities	9	Rep3	0.795387
Fischer-M	Centralities	16	Rep5	0.794643
Fischer-R	Both	4	Rep5	0.794643
Fischer	Both	16	Rep0	0.793899
Fischer	Both	2	Rep9	0.793899
Fischer	Both	3	Rep5	0.793899
Fischer	Centralities	0	Rep1	0.793899
Fischer	Centralities	29	Rep4	0.793899
Fischer	Centralities	32	Rep5	0.793899
Fischer	Centralities	34	Rep4	0.793899
Fischer	Centralities	9	Rep2	0.793899
Fischer	Modularities	16	Rep2	0.793899
Fischer	Modularities	23	Rep1	0.793899
Fischer	Modularities	30	Rep6	0.793899
Fischer-M	Both	23	Rep1	0.793899
Fischer-M	Both	30	Rep7	0.793899
Fischer-M	Modularities	0	Rep9	0.793899
Fischer-M	Modularities	10	Rep4	0.793899
Fischer-R	Both	0	Rep1	0.793899
Fischer-R	Both	10	Rep3	0.793899
Fischer-R	Both	10	Rep6	0.793899
Fischer-R	Both	20	Rep1	0.793899
Fischer-R	Both	22	Rep8	0.793899
Fischer-R	Both	23	Rep6	0.793899
Fischer-R	Both	25	Rep1	0.793899
Fischer-R	Both	25	Rep8	0.793899
Fischer-R	Both	6	Rep1	0.793899
Fischer-R	Both	7	Rep0	0.793899
Fischer-R	Both	9	Rep7	0.793899
Fischer-R	Centralities	5	Rep8	0.793899
Fischer-R	Centralities	9	Rep7	0.793899
Fischer	Both	17	Rep6	0.793155
Fischer	Both	7	Rep5	0.793155
Fischer	Centralities	12	Rep5	0.793155
Fischer	Centralities	26	Rep7	0.793155
Fischer	Modularities	1	Rep6	0.793155
Fischer	Modularities	27	Rep2	0.793155
Fischer	Modularities	30	Rep1	0.793155
Fischer	Modularities	7	Rep0	0.793155
Fischer-M	Both	17	Rep9	0.793155
Fischer-M	Both	25	Rep2	0.793155
Fischer-M	Both	9	Rep4	0.793155
Fischer-M	Modularities	10	Rep1	0.793155
Fischer-M	Modularities	13	Rep2	0.793155
Fischer-M	Modularities	16	Rep9	0.793155
Fischer-M	Modularities	17	Rep0	0.793155
Fischer-M	Modularities	21	Rep3	0.793155
Fischer-M	Modularities	23	Rep9	0.793155
Fischer-M	Modularities	24	Rep8	0.793155
Fischer-M	Modularities	26	Rep1	0.793155
Fischer-M	Modularities	30	Rep1	0.793155
Fischer-M	Modularities	31	Rep6	0.793155
Fischer-R	Both	31	Rep6	0.793155
Fischer-R	Centralities	10	Rep4	0.793155
Fischer-R	Centralities	15	Rep7	0.793155
Fischer-R	Centralities	23	Rep5	0.793155
Fischer-R	Centralities	24	Rep3	0.793155
Fischer-R	Centralities	3	Rep3	0.793155
Fischer-R	Centralities	5	Rep7	0.793155
Fischer	Both	0	Rep5	0.792411
Fischer	Centralities	28	Rep6	0.792411
Fischer	Centralities	31	Rep0	0.792411
Fischer-M	Centralities	2	Rep1	0.792411
Fischer-M	Centralities	31	Rep0	0.792411
Fischer-M	Centralities	8	Rep0	0.792411
Fischer-M	Modularities	15	Rep3	0.792411
Fischer-M	Modularities	30	Rep3	0.792411
Fischer-R	Centralities	15	Rep6	0.792411
Fischer-R	Centralities	15	Rep8	0.792411
Fischer-R	Centralities	1	Rep9	0.792411
Fischer	Both	14	Rep7	0.791667
Fischer	Both	8	Rep7	0.791667
Fischer	Centralities	31	Rep3	0.791667
Fischer	Modularities	23	Rep8	0.791667
Fischer-R	Both	11	Rep9	0.791667
Fischer-R	Centralities	14	Rep9	0.791667
Fischer-R	Centralities	16	Rep3	0.791667
Fischer-R	Centralities	27	Rep8	0.791667
Fischer	Both	17	Rep5	0.790923
Fischer	Both	28	Rep8	0.790923
Fischer	Both	2	Rep0	0.790923
Fischer	Both	30	Rep4	0.790923
Fischer	Both	7	Rep8	0.790923
Fischer	Centralities	14	Rep4	0.790923
Fischer	Centralities	21	Rep1	0.790923
Fischer	Centralities	23	Rep0	0.790923
Fischer	Centralities	23	Rep6	0.790923
Fischer	Centralities	27	Rep9	0.790923
Fischer	Centralities	2	Rep7	0.790923
Fischer	Centralities	5	Rep2	0.790923
Fischer	Centralities	9	Rep9	0.790923
Fischer	Modularities	21	Rep6	0.790923
Fischer	Modularities	29	Rep2	0.790923
Fischer	Modularities	2	Rep3	0.790923
Fischer-M	Both	10	Rep7	0.790923
Fischer-M	Both	17	Rep2	0.790923
Fischer-M	Both	26	Rep8	0.790923
Fischer-M	Both	8	Rep6	0.790923
Fischer-M	Both	9	Rep2	0.790923
Fischer-M	Modularities	0	Rep2	0.790923
Fischer-M	Modularities	20	Rep3	0.790923
Fischer-M	Modularities	21	Rep0	0.790923
Fischer-M	Modularities	22	Rep4	0.790923
Fischer-M	Modularities	7	Rep8	0.790923
Fischer-R	Both	13	Rep0	0.790923
Fischer-R	Both	7	Rep6	0.790923
Fischer-R	Centralities	12	Rep0	0.790923
Fischer-R	Centralities	26	Rep2	0.790923
Fischer-R	Modularities	7	Rep0	0.790923
Fischer-R	Modularities	7	Rep2	0.790923
Fischer	Centralities	12	Rep0	0.790179
Fischer	Centralities	16	Rep9	0.790179
Fischer	Centralities	21	Rep4	0.790179
Fischer	Centralities	21	Rep9	0.790179
Fischer	Centralities	27	Rep7	0.790179
Fischer	Centralities	2	Rep0	0.790179
Fischer	Centralities	2	Rep3	0.790179
Fischer	Centralities	8	Rep7	0.790179
Fischer	Modularities	18	Rep1	0.790179
Fischer	Modularities	33	Rep8	0.790179
Fischer-M	Both	25	Rep3	0.790179
Fischer-M	Centralities	13	Rep6	0.790179
Fischer-M	Centralities	16	Rep0	0.790179
Fischer-M	Modularities	27	Rep0	0.790179
Fischer-R	Both	34	Rep7	0.790179
Fischer-R	Centralities	15	Rep0	0.790179
Fischer-R	Centralities	16	Rep2	0.790179
Fischer-R	Centralities	16	Rep4	0.790179
Fischer-R	Centralities	1	Rep7	0.790179
Fischer-R	Centralities	20	Rep7	0.790179
Fischer-R	Centralities	21	Rep4	0.790179
Fischer-R	Centralities	24	Rep0	0.790179
Fischer-R	Centralities	5	Rep3	0.790179
Fischer-R	Centralities	6	Rep4	0.790179
Fischer	Centralities	12	Rep3	0.789435
Fischer	Centralities	25	Rep5	0.789435
Fischer-M	Both	34	Rep9	0.789435
Fischer-M	Centralities	25	Rep1	0.789435
Fischer-R	Both	0	Rep3	0.789435
Fischer-R	Both	11	Rep3	0.789435
Fischer-R	Both	14	Rep7	0.789435
Fischer-R	Both	22	Rep6	0.789435
Fischer-R	Both	24	Rep6	0.789435
Fischer	Both	11	Rep0	0.78869
Fischer	Both	13	Rep5	0.78869
Fischer	Both	13	Rep7	0.78869
Fischer	Both	14	Rep8	0.78869
Fischer	Both	1	Rep3	0.78869
Fischer	Both	4	Rep1	0.78869
Fischer	Both	7	Rep0	0.78869
Fischer	Both	7	Rep6	0.78869
Fischer	Centralities	12	Rep8	0.78869
Fischer	Centralities	22	Rep4	0.78869
Fischer	Centralities	29	Rep3	0.78869
Fischer	Modularities	17	Rep2	0.78869
Fischer	Modularities	21	Rep4	0.78869
Fischer	Modularities	22	Rep2	0.78869
Fischer	Modularities	29	Rep1	0.78869
Fischer	Modularities	4	Rep1	0.78869
Fischer-M	Both	0	Rep5	0.78869
Fischer-M	Both	20	Rep2	0.78869
Fischer-M	Both	26	Rep0	0.78869
Fischer-M	Both	6	Rep6	0.78869
Fischer-M	Centralities	33	Rep2	0.78869
Fischer-M	Modularities	8	Rep9	0.78869
Fischer-M	Modularities	9	Rep9	0.78869
Fischer-R	Both	14	Rep6	0.78869
Fischer-R	Both	15	Rep2	0.78869
Fischer-R	Both	18	Rep2	0.78869
Fischer-R	Both	25	Rep6	0.78869
Fischer-R	Both	4	Rep3	0.78869
Fischer-R	Both	6	Rep7	0.78869
Fischer-R	Centralities	12	Rep5	0.78869
Fischer-R	Centralities	23	Rep2	0.78869
Fischer-R	Centralities	23	Rep3	0.78869
Fischer-R	Modularities	15	Rep8	0.78869
Fischer-R	Modularities	7	Rep4	0.78869
Fischer-R	Modularities	8	Rep0	0.78869
Fischer-R	Modularities	9	Rep9	0.78869
Fischer	Both	33	Rep8	0.787946
Fischer	Centralities	10	Rep4	0.787946
Fischer	Centralities	13	Rep0	0.787946
Fischer	Centralities	13	Rep6	0.787946
Fischer	Centralities	21	Rep2	0.787946
Fischer	Centralities	21	Rep6	0.787946
Fischer	Centralities	24	Rep7	0.787946
Fischer	Centralities	26	Rep9	0.787946
Fischer	Modularities	15	Rep2	0.787946
Fischer	Modularities	9	Rep1	0.787946
Fischer-M	Modularities	12	Rep0	0.787946
Fischer-M	Modularities	15	Rep5	0.787946
Fischer-M	Modularities	19	Rep8	0.787946
Fischer-M	Modularities	20	Rep5	0.787946
Fischer-M	Modularities	24	Rep5	0.787946
Fischer-M	Modularities	27	Rep7	0.787946
Fischer-M	Modularities	29	Rep5	0.787946
Fischer-R	Both	19	Rep7	0.787946
Fischer-R	Both	25	Rep7	0.787946
Fischer-R	Both	29	Rep0	0.787946
Fischer-R	Centralities	27	Rep4	0.787946
Fischer-R	Centralities	3	Rep7	0.787946
Fischer-R	Centralities	4	Rep6	0.787946
Fischer-R	Modularities	11	Rep7	0.787946
Fischer-R	Modularities	18	Rep8	0.787946
Fischer-R	Modularities	23	Rep7	0.787946
Fischer-R	Modularities	25	Rep9	0.787946
Fischer	Both	0	Rep3	0.787202
Fischer	Both	0	Rep9	0.787202
Fischer	Centralities	26	Rep2	0.787202
Fischer	Centralities	27	Rep2	0.787202
Fischer	Centralities	7	Rep4	0.787202
Fischer	Modularities	0	Rep4	0.787202
Fischer-M	Both	19	Rep9	0.787202
Fischer-R	Centralities	0	Rep9	0.787202
Fischer-R	Centralities	30	Rep9	0.787202
Fischer	Both	18	Rep5	0.786458
Fischer	Both	26	Rep9	0.786458
Fischer	Both	4	Rep6	0.786458
Fischer	Centralities	20	Rep1	0.786458
Fischer	Centralities	24	Rep3	0.786458
Fischer	Modularities	26	Rep9	0.786458
Fischer	Modularities	34	Rep4	0.786458
Fischer-M	Both	28	Rep1	0.786458
Fischer-M	Both	4	Rep2	0.786458
Fischer-M	Both	4	Rep5	0.786458
Fischer-M	Centralities	19	Rep9	0.786458
Fischer-M	Centralities	27	Rep8	0.786458
Fischer-M	Centralities	28	Rep1	0.786458
Fischer-R	Both	0	Rep4	0.786458
Fischer-R	Both	10	Rep9	0.786458
Fischer-R	Both	11	Rep2	0.786458
Fischer-R	Both	11	Rep8	0.786458
Fischer-R	Both	20	Rep3	0.786458
Fischer-R	Both	20	Rep6	0.786458
Fischer-R	Centralities	14	Rep1	0.786458
Fischer-R	Centralities	18	Rep9	0.786458
Fischer-R	Centralities	6	Rep8	0.786458
Fischer-R	Modularities	2	Rep5	0.786458
Fischer	Both	11	Rep4	0.785714
Fischer	Both	22	Rep5	0.785714
Fischer	Both	6	Rep7	0.785714
Fischer	Centralities	29	Rep7	0.785714
Fischer	Centralities	5	Rep0	0.785714
Fischer	Centralities	5	Rep8	0.785714
Fischer	Centralities	9	Rep7	0.785714
Fischer	Modularities	4	Rep6	0.785714
Fischer-M	Both	10	Rep5	0.785714
Fischer-M	Both	20	Rep5	0.785714
Fischer-M	Both	7	Rep3	0.785714
Fischer-M	Modularities	14	Rep4	0.785714
Fischer-M	Modularities	1	Rep3	0.785714
Fischer-M	Modularities	1	Rep9	0.785714
Fischer-M	Modularities	21	Rep4	0.785714
Fischer-M	Modularities	22	Rep0	0.785714
Fischer-M	Modularities	23	Rep3	0.785714
Fischer-M	Modularities	23	Rep8	0.785714
Fischer-M	Modularities	24	Rep4	0.785714
Fischer-M	Modularities	29	Rep6	0.785714
Fischer-M	Modularities	2	Rep1	0.785714
Fischer-M	Modularities	2	Rep7	0.785714
Fischer-M	Modularities	2	Rep9	0.785714
Fischer-M	Modularities	31	Rep0	0.785714
Fischer-M	Modularities	33	Rep6	0.785714
Fischer-M	Modularities	3	Rep6	0.785714
Fischer-R	Both	28	Rep7	0.785714
Fischer-R	Centralities	22	Rep4	0.785714
Fischer-R	Centralities	23	Rep0	0.785714
Fischer-R	Centralities	29	Rep2	0.785714
Fischer-R	Centralities	6	Rep7	0.785714
Fischer-R	Modularities	17	Rep2	0.785714
Fischer-R	Modularities	7	Rep7	0.785714
Fischer	Both	34	Rep4	0.78497
Fischer	Centralities	22	Rep7	0.78497
Fischer	Centralities	2	Rep8	0.78497
Fischer	Centralities	32	Rep2	0.78497
Fischer	Centralities	32	Rep7	0.78497
Fischer	Centralities	3	Rep9	0.78497
Fischer	Centralities	6	Rep9	0.78497
Fischer	Centralities	8	Rep9	0.78497
Fischer	Modularities	28	Rep2	0.78497
Fischer-M	Both	0	Rep8	0.78497
Fischer-M	Both	19	Rep2	0.78497
Fischer-M	Modularities	11	Rep3	0.78497
Fischer-M	Modularities	11	Rep5	0.78497
Fischer-M	Modularities	13	Rep3	0.78497
Fischer-M	Modularities	16	Rep4	0.78497
Fischer-M	Modularities	19	Rep5	0.78497
Fischer-M	Modularities	27	Rep3	0.78497
Fischer-M	Modularities	7	Rep9	0.78497
Fischer-M	Modularities	8	Rep4	0.78497
Fischer-M	Modularities	8	Rep6	0.78497
Fischer-R	Both	29	Rep7	0.78497
Fischer-R	Centralities	11	Rep5	0.78497
Fischer-R	Centralities	20	Rep4	0.78497
Fischer-R	Centralities	21	Rep7	0.78497
Fischer	Both	25	Rep6	0.784226
Fischer-M	Both	20	Rep1	0.784226
Fischer-M	Modularities	0	Rep4	0.784226
Fischer-R	Both	24	Rep8	0.784226
Fischer-R	Centralities	22	Rep2	0.784226
Fischer-R	Centralities	34	Rep0	0.784226
Fischer-R	Modularities	34	Rep2	0.784226
Fischer	Both	0	Rep1	0.783482
Fischer	Both	10	Rep1	0.783482
Fischer	Both	11	Rep2	0.783482
Fischer	Both	14	Rep5	0.783482
Fischer	Both	16	Rep5	0.783482
Fischer	Both	19	Rep8	0.783482
Fischer	Both	30	Rep7	0.783482
Fischer	Both	5	Rep4	0.783482
Fischer	Both	6	Rep4	0.783482
Fischer	Both	7	Rep4	0.783482
Fischer	Both	8	Rep5	0.783482
Fischer	Centralities	11	Rep2	0.783482
Fischer	Centralities	11	Rep3	0.783482
Fischer	Centralities	13	Rep8	0.783482
Fischer	Centralities	4	Rep8	0.783482
Fischer	Modularities	10	Rep1	0.783482
Fischer	Modularities	14	Rep6	0.783482
Fischer	Modularities	15	Rep3	0.783482
Fischer	Modularities	22	Rep1	0.783482
Fischer	Modularities	23	Rep0	0.783482
Fischer	Modularities	26	Rep7	0.783482
Fischer	Modularities	30	Rep5	0.783482
Fischer	Modularities	3	Rep3	0.783482
Fischer	Modularities	7	Rep6	0.783482
Fischer-M	Both	18	Rep6	0.783482
Fischer-M	Both	1	Rep4	0.783482
Fischer-M	Both	23	Rep6	0.783482
Fischer-M	Both	5	Rep5	0.783482
Fischer-M	Both	7	Rep7	0.783482
Fischer-M	Centralities	17	Rep2	0.783482
Fischer-M	Modularities	22	Rep2	0.783482
Fischer-M	Modularities	24	Rep2	0.783482
Fischer-R	Both	20	Rep8	0.783482
Fischer-R	Both	20	Rep9	0.783482
Fischer-R	Both	2	Rep3	0.783482
Fischer-R	Both	2	Rep6	0.783482
Fischer-R	Both	33	Rep8	0.783482
Fischer-R	Both	3	Rep7	0.783482
Fischer-R	Both	4	Rep7	0.783482
Fischer-R	Both	5	Rep0	0.783482
Fischer-R	Both	8	Rep8	0.783482
Fischer-R	Centralities	10	Rep3	0.783482
Fischer-R	Centralities	23	Rep6	0.783482
Fischer-R	Modularities	16	Rep9	0.783482
Fischer-R	Modularities	18	Rep6	0.783482
Fischer	Centralities	14	Rep1	0.782738
Fischer	Centralities	21	Rep5	0.782738
Fischer	Centralities	23	Rep2	0.782738
Fischer	Centralities	26	Rep1	0.782738
Fischer	Centralities	4	Rep4	0.782738
Fischer	Centralities	5	Rep5	0.782738
Fischer	Centralities	6	Rep5	0.782738
Fischer	Centralities	8	Rep4	0.782738
Fischer-M	Both	26	Rep9	0.782738
Fischer-M	Modularities	12	Rep3	0.782738
Fischer-M	Modularities	14	Rep3	0.782738
Fischer-M	Modularities	22	Rep5	0.782738
Fischer-M	Modularities	26	Rep3	0.782738
Fischer-M	Modularities	26	Rep4	0.782738
Fischer-M	Modularities	6	Rep7	0.782738
Fischer-M	Modularities	7	Rep5	0.782738
Fischer-R	Both	8	Rep6	0.782738
Fischer-R	Centralities	12	Rep7	0.782738
Fischer-R	Centralities	6	Rep2	0.782738
Fischer-R	Centralities	7	Rep5	0.782738
Fischer-R	Centralities	8	Rep0	0.782738
Fischer-R	Modularities	21	Rep2	0.782738
Fischer	Centralities	19	Rep0	0.781994
Fischer	Centralities	33	Rep6	0.781994
Fischer	Centralities	34	Rep9	0.781994
Fischer-M	Both	34	Rep2	0.781994
Fischer-M	Modularities	18	Rep8	0.781994
Fischer-R	Centralities	0	Rep1	0.781994
Fischer-R	Centralities	0	Rep2	0.781994
Fischer-R	Centralities	13	Rep5	0.781994
Fischer-R	Centralities	19	Rep8	0.781994
Fischer-R	Centralities	32	Rep9	0.781994
Fischer-R	Modularities	15	Rep3	0.781994
Fischer-R	Modularities	6	Rep5	0.781994
Fischer-R	Modularities	6	Rep7	0.781994
Fischer-R	Modularities	7	Rep5	0.781994
Fischer-R	Modularities	8	Rep5	0.781994
Fischer	Both	27	Rep3	0.78125
Fischer	Both	30	Rep0	0.78125
Fischer	Both	5	Rep5	0.78125
Fischer	Centralities	27	Rep4	0.78125
Fischer	Modularities	0	Rep1	0.78125
Fischer	Modularities	0	Rep3	0.78125
Fischer	Modularities	10	Rep9	0.78125
Fischer	Modularities	13	Rep0	0.78125
Fischer	Modularities	20	Rep1	0.78125
Fischer	Modularities	6	Rep8	0.78125
Fischer-M	Both	0	Rep6	0.78125
Fischer-M	Both	11	Rep8	0.78125
Fischer-M	Centralities	12	Rep3	0.78125
Fischer-M	Centralities	17	Rep1	0.78125
Fischer-M	Centralities	21	Rep5	0.78125
Fischer-M	Centralities	23	Rep8	0.78125
Fischer-R	Both	10	Rep7	0.78125
Fischer-R	Both	11	Rep6	0.78125
Fischer-R	Both	13	Rep8	0.78125
Fischer-R	Both	16	Rep2	0.78125
Fischer-R	Both	19	Rep2	0.78125
Fischer-R	Both	31	Rep1	0.78125
Fischer-R	Centralities	15	Rep2	0.78125
Fischer-R	Centralities	6	Rep9	0.78125
Fischer-R	Modularities	0	Rep5	0.78125
Fischer	Both	25	Rep7	0.780506
Fischer	Both	6	Rep8	0.780506
Fischer	Both	7	Rep1	0.780506
Fischer	Both	8	Rep9	0.780506
Fischer	Modularities	29	Rep3	0.780506
Fischer-M	Both	15	Rep0	0.780506
Fischer-M	Both	1	Rep1	0.780506
Fischer-M	Both	24	Rep3	0.780506
Fischer-M	Both	8	Rep3	0.780506
Fischer-M	Both	9	Rep1	0.780506
Fischer-M	Modularities	10	Rep6	0.780506
Fischer-M	Modularities	11	Rep7	0.780506
Fischer-M	Modularities	21	Rep7	0.780506
Fischer-M	Modularities	27	Rep6	0.780506
Fischer-M	Modularities	2	Rep4	0.780506
Fischer-M	Modularities	3	Rep9	0.780506
Fischer-M	Modularities	4	Rep7	0.780506
Fischer-M	Modularities	5	Rep9	0.780506
Fischer-R	Both	22	Rep2	0.780506
Fischer-R	Both	22	Rep9	0.780506
Fischer-R	Both	28	Rep6	0.780506
Fischer-R	Both	31	Rep9	0.780506
Fischer-R	Modularities	2	Rep9	0.780506
Fischer-R	Modularities	31	Rep9	0.780506
Fischer	Centralities	14	Rep6	0.779762
Fischer	Centralities	23	Rep5	0.779762
Fischer	Centralities	23	Rep7	0.779762
Fischer	Centralities	6	Rep8	0.779762
Fischer	Modularities	18	Rep2	0.779762
Fischer-M	Modularities	6	Rep5	0.779762
Fischer-R	Centralities	14	Rep6	0.779762
Fischer-R	Centralities	14	Rep8	0.779762
Fischer-R	Centralities	17	Rep8	0.779762
Fischer-R	Centralities	18	Rep8	0.779762
Fischer-R	Centralities	27	Rep0	0.779762
Fischer-R	Centralities	32	Rep3	0.779762
Fischer-R	Centralities	4	Rep5	0.779762
Fischer-R	Centralities	5	Rep5	0.779762
Fischer-R	Modularities	13	Rep2	0.779762
Fischer-R	Modularities	20	Rep8	0.779762
Fischer	Both	16	Rep8	0.779018
Fischer-M	Both	0	Rep2	0.779018
Fischer-M	Both	13	Rep2	0.779018
Fischer-M	Centralities	24	Rep1	0.779018
Fischer-M	Centralities	26	Rep8	0.779018
Fischer-M	Modularities	32	Rep0	0.779018
Fischer-R	Both	10	Rep5	0.779018
Fischer-R	Both	17	Rep6	0.779018
Fischer-R	Both	30	Rep2	0.779018
Fischer-R	Both	4	Rep6	0.779018
Fischer-R	Centralities	31	Rep7	0.779018
Fischer	Both	11	Rep6	0.778274
Fischer	Both	16	Rep1	0.778274
Fischer	Both	28	Rep3	0.778274
Fischer	Both	3	Rep2	0.778274
Fischer	Both	3	Rep8	0.778274
Fischer	Both	5	Rep9	0.778274
Fischer	Centralities	11	Rep7	0.778274
Fischer	Centralities	13	Rep1	0.778274
Fischer	Centralities	18	Rep3	0.778274
Fischer	Centralities	23	Rep8	0.778274
Fischer	Modularities	10	Rep3	0.778274
Fischer	Modularities	12	Rep7	0.778274
Fischer	Modularities	13	Rep7	0.778274
Fischer	Modularities	1	Rep3	0.778274
Fischer	Modularities	25	Rep1	0.778274
Fischer	Modularities	3	Rep9	0.778274
Fischer-M	Both	2	Rep3	0.778274
Fischer-M	Both	30	Rep8	0.778274
Fischer-M	Both	31	Rep2	0.778274
Fischer-M	Modularities	27	Rep2	0.778274
Fischer-R	Both	15	Rep7	0.778274
Fischer-R	Both	17	Rep8	0.778274
Fischer-R	Both	1	Rep3	0.778274
Fischer-R	Both	24	Rep7	0.778274
Fischer-R	Both	30	Rep6	0.778274
Fischer-R	Both	6	Rep6	0.778274
Fischer-R	Modularities	11	Rep8	0.778274
Fischer-R	Modularities	11	Rep9	0.778274
Fischer-R	Modularities	12	Rep8	0.778274
Fischer-R	Modularities	13	Rep1	0.778274
Fischer-R	Modularities	13	Rep5	0.778274
Fischer-R	Modularities	13	Rep8	0.778274
Fischer-R	Modularities	13	Rep9	0.778274
Fischer-R	Modularities	14	Rep5	0.778274
Fischer-R	Modularities	14	Rep6	0.778274
Fischer-R	Modularities	1	Rep5	0.778274
Fischer-R	Modularities	20	Rep9	0.778274
Fischer-R	Modularities	21	Rep1	0.778274
Fischer-R	Modularities	22	Rep4	0.778274
Fischer-R	Modularities	22	Rep8	0.778274
Fischer-R	Modularities	23	Rep6	0.778274
Fischer-R	Modularities	24	Rep8	0.778274
Fischer-R	Modularities	26	Rep6	0.778274
Fischer-R	Modularities	2	Rep1	0.778274
Fischer-R	Modularities	2	Rep8	0.778274
Fischer-R	Modularities	30	Rep1	0.778274
Fischer-R	Modularities	30	Rep9	0.778274
Fischer-R	Modularities	3	Rep8	0.778274
Fischer-R	Modularities	4	Rep7	0.778274
Fischer-R	Modularities	5	Rep7	0.778274
Fischer-R	Modularities	7	Rep8	0.778274
Fischer-R	Modularities	8	Rep8	0.778274
Fischer	Centralities	16	Rep0	0.77753
Fischer	Centralities	21	Rep7	0.77753
Fischer	Centralities	25	Rep6	0.77753
Fischer	Centralities	26	Rep6	0.77753
Fischer	Centralities	28	Rep2	0.77753
Fischer	Centralities	30	Rep5	0.77753
Fischer	Centralities	31	Rep8	0.77753
Fischer	Centralities	5	Rep9	0.77753
Fischer	Centralities	7	Rep0	0.77753
Fischer	Centralities	9	Rep4	0.77753
Fischer-M	Modularities	15	Rep4	0.77753
Fischer-M	Modularities	25	Rep4	0.77753
Fischer-M	Modularities	4	Rep3	0.77753
Fischer-M	Modularities	5	Rep3	0.77753
Fischer-R	Both	32	Rep6	0.77753
Fischer-R	Centralities	16	Rep5	0.77753
Fischer-R	Centralities	28	Rep4	0.77753
Fischer-R	Centralities	2	Rep7	0.77753
Fischer	Both	32	Rep9	0.776786
Fischer	Centralities	0	Rep6	0.776786
Fischer	Centralities	17	Rep8	0.776786
Fischer-R	Modularities	15	Rep2	0.776786
Fischer-R	Modularities	31	Rep2	0.776786
Fischer-R	Modularities	6	Rep9	0.776786
Fischer	Both	18	Rep8	0.776042
Fischer	Both	20	Rep3	0.776042
Fischer	Both	21	Rep4	0.776042
Fischer	Both	31	Rep6	0.776042
Fischer	Both	3	Rep4	0.776042
Fischer	Both	3	Rep9	0.776042
Fischer	Centralities	21	Rep3	0.776042
Fischer	Centralities	23	Rep1	0.776042
Fischer	Centralities	25	Rep3	0.776042
Fischer	Modularities	6	Rep7	0.776042
Fischer	Modularities	8	Rep2	0.776042
Fischer-M	Both	21	Rep1	0.776042
Fischer-M	Both	22	Rep3	0.776042
Fischer-M	Centralities	33	Rep7	0.776042
Fischer-M	Modularities	16	Rep8	0.776042
Fischer-R	Both	10	Rep2	0.776042
Fischer-R	Both	15	Rep4	0.776042
Fischer-R	Both	16	Rep6	0.776042
Fischer-R	Both	25	Rep3	0.776042
Fischer-R	Both	2	Rep2	0.776042
Fischer-R	Both	2	Rep9	0.776042
Fischer-R	Both	30	Rep0	0.776042
Fischer-R	Both	32	Rep9	0.776042
Fischer-R	Both	5	Rep6	0.776042
Fischer-R	Both	8	Rep9	0.776042
Fischer-R	Centralities	19	Rep7	0.776042
Fischer-R	Modularities	14	Rep8	0.776042
Fischer-R	Modularities	19	Rep8	0.776042
Fischer-R	Modularities	1	Rep6	0.776042
Fischer-R	Modularities	1	Rep9	0.776042
Fischer-R	Modularities	20	Rep3	0.776042
Fischer-R	Modularities	6	Rep6	0.776042
Fischer-R	Modularities	6	Rep8	0.776042
Fischer-R	Modularities	7	Rep3	0.776042
Fischer-R	Modularities	9	Rep6	0.776042
Fischer-R	Modularities	9	Rep8	0.776042
Fischer	Modularities	16	Rep1	0.775298
Fischer-M	Both	1	Rep9	0.775298
Fischer-M	Both	26	Rep7	0.775298
Fischer-M	Both	7	Rep0	0.775298
Fischer-M	Modularities	15	Rep1	0.775298
Fischer-M	Modularities	21	Rep2	0.775298
Fischer-M	Modularities	23	Rep6	0.775298
Fischer-M	Modularities	3	Rep7	0.775298
Fischer-M	Modularities	6	Rep9	0.775298
Fischer-R	Modularities	10	Rep0	0.775298
Fischer-R	Modularities	10	Rep6	0.775298
Fischer-R	Modularities	11	Rep1	0.775298
Fischer-R	Modularities	11	Rep4	0.775298
Fischer-R	Modularities	11	Rep5	0.775298
Fischer-R	Modularities	23	Rep4	0.775298
Fischer-R	Modularities	2	Rep2	0.775298
Fischer-R	Modularities	30	Rep6	0.775298
Fischer-R	Modularities	3	Rep0	0.775298
Fischer-R	Modularities	3	Rep3	0.775298
Fischer-R	Modularities	3	Rep4	0.775298
Fischer-R	Modularities	3	Rep6	0.775298
Fischer-R	Modularities	3	Rep9	0.775298
Fischer-R	Modularities	4	Rep9	0.775298
Fischer-R	Modularities	5	Rep9	0.775298
Fischer	Centralities	16	Rep3	0.774554
Fischer	Centralities	17	Rep6	0.774554
Fischer	Centralities	7	Rep9	0.774554
Fischer	Modularities	24	Rep2	0.774554
Fischer-R	Centralities	13	Rep8	0.774554
Fischer-R	Centralities	6	Rep6	0.774554
Fischer	Both	12	Rep0	0.77381
Fischer	Both	28	Rep6	0.77381
Fischer	Both	31	Rep0	0.77381
Fischer	Both	34	Rep1	0.77381
Fischer	Both	34	Rep8	0.77381
Fischer	Both	5	Rep2	0.77381
Fischer	Both	5	Rep7	0.77381
Fischer	Modularities	20	Rep6	0.77381
Fischer	Modularities	28	Rep0	0.77381
Fischer	Modularities	29	Rep4	0.77381
Fischer-M	Both	11	Rep0	0.77381
Fischer-M	Both	14	Rep2	0.77381
Fischer-M	Centralities	21	Rep8	0.77381
Fischer-M	Centralities	34	Rep0	0.77381
Fischer-R	Both	0	Rep0	0.77381
Fischer-R	Both	20	Rep5	0.77381
Fischer-R	Both	25	Rep0	0.77381
Fischer-R	Both	27	Rep6	0.77381
Fischer-R	Modularities	13	Rep0	0.77381
Fischer-R	Modularities	34	Rep8	0.77381
Fischer	Both	11	Rep3	0.773065
Fischer	Both	25	Rep5	0.773065
Fischer	Both	31	Rep4	0.773065
Fischer	Centralities	11	Rep6	0.773065
Fischer	Centralities	14	Rep5	0.773065
Fischer-M	Both	33	Rep4	0.773065
Fischer-M	Modularities	10	Rep8	0.773065
Fischer-M	Modularities	11	Rep6	0.773065
Fischer-M	Modularities	29	Rep2	0.773065
Fischer-R	Both	24	Rep5	0.773065
Fischer-R	Both	30	Rep1	0.773065
Fischer-R	Both	7	Rep2	0.773065
Fischer-R	Modularities	23	Rep9	0.773065
Fischer	Both	30	Rep5	0.772321
Fischer	Centralities	7	Rep2	0.772321
Fischer	Modularities	19	Rep1	0.772321
Fischer-M	Modularities	17	Rep4	0.772321
Fischer-M	Modularities	18	Rep9	0.772321
Fischer-M	Modularities	28	Rep3	0.772321
Fischer-M	Modularities	2	Rep8	0.772321
Fischer-R	Centralities	22	Rep0	0.772321
Fischer-R	Centralities	28	Rep3	0.772321
Fischer-R	Modularities	6	Rep2	0.772321
Fischer	Both	21	Rep0	0.771577
Fischer	Centralities	0	Rep0	0.771577
Fischer	Modularities	18	Rep4	0.771577
Fischer-M	Modularities	19	Rep0	0.771577
Fischer-M	Modularities	1	Rep6	0.771577
Fischer-R	Both	0	Rep6	0.771577
Fischer-R	Both	18	Rep9	0.771577
Fischer	Both	13	Rep2	0.770833
Fischer	Both	16	Rep6	0.770833
Fischer	Both	18	Rep3	0.770833
Fischer	Both	25	Rep3	0.770833
Fischer	Centralities	19	Rep9	0.770833
Fischer	Centralities	26	Rep3	0.770833
Fischer	Modularities	10	Rep7	0.770833
Fischer	Modularities	16	Rep5	0.770833
Fischer	Modularities	21	Rep1	0.770833
Fischer	Modularities	22	Rep0	0.770833
Fischer	Modularities	23	Rep4	0.770833
Fischer	Modularities	31	Rep7	0.770833
Fischer-M	Both	2	Rep4	0.770833
Fischer-M	Both	3	Rep6	0.770833
Fischer-M	Centralities	21	Rep1	0.770833
Fischer-M	Centralities	32	Rep2	0.770833
Fischer-M	Modularities	31	Rep1	0.770833
Fischer-R	Both	16	Rep8	0.770833
Fischer-R	Both	2	Rep8	0.770833
Fischer-R	Both	3	Rep2	0.770833
Fischer-R	Both	7	Rep4	0.770833
Fischer-R	Modularities	30	Rep3	0.770833
Fischer	Both	16	Rep9	0.770089
Fischer	Both	31	Rep7	0.770089
Fischer	Both	32	Rep1	0.770089
Fischer	Centralities	14	Rep0	0.770089
Fischer	Centralities	15	Rep5	0.770089
Fischer	Centralities	24	Rep2	0.770089
Fischer	Centralities	4	Rep3	0.770089
Fischer-M	Both	25	Rep8	0.770089
Fischer-M	Both	32	Rep7	0.770089
Fischer-M	Modularities	12	Rep9	0.770089
Fischer-M	Modularities	22	Rep7	0.770089
Fischer-M	Modularities	7	Rep4	0.770089
Fischer-R	Centralities	20	Rep1	0.770089
Fischer-R	Centralities	33	Rep0	0.770089
Fischer-R	Modularities	25	Rep0	0.770089
Fischer	Centralities	1	Rep0	0.769345
Fischer	Centralities	1	Rep3	0.769345
Fischer	Centralities	8	Rep0	0.769345
Fischer	Centralities	8	Rep8	0.769345
Fischer-M	Modularities	8	Rep7	0.769345
Fischer-R	Centralities	0	Rep7	0.769345
Fischer-R	Centralities	2	Rep1	0.769345
Fischer-R	Centralities	7	Rep9	0.769345
Fischer-R	Modularities	9	Rep2	0.769345
Fischer	Both	10	Rep2	0.768601
Fischer	Both	10	Rep3	0.768601
Fischer	Both	20	Rep0	0.768601
Fischer	Both	20	Rep1	0.768601
Fischer	Both	23	Rep0	0.768601
Fischer	Both	29	Rep3	0.768601
Fischer	Both	29	Rep9	0.768601
Fischer	Both	30	Rep8	0.768601
Fischer	Both	4	Rep5	0.768601
Fischer	Both	8	Rep6	0.768601
Fischer	Centralities	17	Rep3	0.768601
Fischer	Centralities	6	Rep2	0.768601
Fischer	Centralities	8	Rep2	0.768601
Fischer	Modularities	14	Rep2	0.768601
Fischer-M	Both	4	Rep0	0.768601
Fischer-M	Both	5	Rep7	0.768601
Fischer-M	Centralities	31	Rep1	0.768601
Fischer-M	Modularities	14	Rep9	0.768601
Fischer-M	Modularities	15	Rep0	0.768601
Fischer-M	Modularities	29	Rep3	0.768601
Fischer-R	Both	23	Rep3	0.768601
Fischer-R	Both	23	Rep8	0.768601
Fischer-R	Both	5	Rep3	0.768601
Fischer-R	Both	9	Rep2	0.768601
Fischer-R	Centralities	30	Rep0	0.768601
Fischer-R	Modularities	29	Rep9	0.768601
Fischer	Both	1	Rep7	0.767857
Fischer	Both	30	Rep1	0.767857
Fischer	Both	3	Rep0	0.767857
Fischer	Centralities	13	Rep3	0.767857
Fischer	Centralities	3	Rep1	0.767857
Fischer	Modularities	12	Rep8	0.767857
Fischer	Modularities	17	Rep1	0.767857
Fischer	Modularities	1	Rep8	0.767857
Fischer	Modularities	2	Rep7	0.767857
Fischer	Modularities	7	Rep1	0.767857
Fischer-M	Both	0	Rep9	0.767857
Fischer-M	Both	10	Rep4	0.767857
Fischer-M	Both	10	Rep6	0.767857
Fischer-M	Modularities	11	Rep4	0.767857
Fischer-M	Modularities	12	Rep5	0.767857
Fischer-M	Modularities	20	Rep9	0.767857
Fischer-M	Modularities	25	Rep3	0.767857
Fischer-M	Modularities	3	Rep4	0.767857
Fischer	Centralities	22	Rep2	0.767113
Fischer	Centralities	25	Rep0	0.767113
Fischer	Centralities	3	Rep0	0.767113
Fischer-M	Modularities	13	Rep0	0.767113
Fischer-M	Modularities	7	Rep0	0.767113
Fischer-R	Modularities	29	Rep2	0.767113
Fischer	Both	32	Rep5	0.766369
Fischer	Modularities	30	Rep7	0.766369
Fischer-M	Both	0	Rep1	0.766369
Fischer-M	Both	33	Rep6	0.766369
Fischer-M	Centralities	12	Rep2	0.766369
Fischer-M	Modularities	34	Rep7	0.766369
Fischer-R	Both	0	Rep7	0.766369
Fischer-R	Both	17	Rep9	0.766369
Fischer-R	Both	9	Rep4	0.766369
Fischer-R	Centralities	33	Rep4	0.766369
Fischer	Both	12	Rep1	0.765625
Fischer	Both	26	Rep4	0.765625
Fischer	Both	33	Rep4	0.765625
Fischer	Centralities	19	Rep7	0.765625
Fischer	Modularities	14	Rep4	0.765625
Fischer	Modularities	28	Rep8	0.765625
Fischer	Modularities	32	Rep8	0.765625
Fischer	Modularities	3	Rep7	0.765625
Fischer-M	Both	11	Rep4	0.765625
Fischer-M	Both	15	Rep2	0.765625
Fischer-M	Both	22	Rep9	0.765625
Fischer-M	Both	3	Rep0	0.765625
Fischer-M	Both	6	Rep2	0.765625
Fischer-M	Both	9	Rep6	0.765625
Fischer-M	Modularities	10	Rep2	0.765625
Fischer-M	Modularities	11	Rep2	0.765625
Fischer-M	Modularities	18	Rep6	0.765625
Fischer-R	Both	16	Rep0	0.765625
Fischer-R	Both	1	Rep1	0.765625
Fischer-R	Both	5	Rep2	0.765625
Fischer-R	Both	8	Rep5	0.765625
Fischer-R	Modularities	0	Rep9	0.765625
Fischer-R	Modularities	10	Rep8	0.765625
Fischer-R	Modularities	14	Rep1	0.765625
Fischer-R	Modularities	16	Rep6	0.765625
Fischer-R	Modularities	1	Rep2	0.765625
Fischer-R	Modularities	28	Rep5	0.765625
Fischer-R	Modularities	2	Rep6	0.765625
Fischer-R	Modularities	31	Rep1	0.765625
Fischer-R	Modularities	5	Rep0	0.765625
Fischer-R	Modularities	5	Rep6	0.765625
Fischer-R	Modularities	5	Rep8	0.765625
Fischer-R	Modularities	7	Rep6	0.765625
Fischer	Both	17	Rep0	0.764881
Fischer	Centralities	10	Rep2	0.764881
Fischer	Centralities	11	Rep0	0.764881
Fischer	Centralities	30	Rep9	0.764881
Fischer	Modularities	30	Rep4	0.764881
Fischer	Modularities	31	Rep1	0.764881
Fischer-M	Modularities	20	Rep7	0.764881
Fischer-M	Modularities	28	Rep7	0.764881
Fischer	Both	32	Rep7	0.764137
Fischer	Centralities	0	Rep3	0.764137
Fischer	Centralities	16	Rep6	0.764137
Fischer	Centralities	17	Rep5	0.764137
Fischer	Centralities	2	Rep6	0.764137
Fischer-M	Centralities	22	Rep8	0.764137
Fischer-M	Centralities	24	Rep7	0.764137
Fischer-M	Modularities	29	Rep7	0.764137
Fischer-R	Both	6	Rep8	0.764137
Fischer-R	Centralities	26	Rep7	0.764137
Fischer-R	Centralities	33	Rep1	0.764137
Fischer	Both	10	Rep0	0.763393
Fischer	Both	11	Rep1	0.763393
Fischer	Both	21	Rep1	0.763393
Fischer	Both	24	Rep7	0.763393
Fischer	Both	31	Rep5	0.763393
Fischer	Both	8	Rep0	0.763393
Fischer	Both	9	Rep8	0.763393
Fischer	Centralities	11	Rep8	0.763393
Fischer	Centralities	18	Rep2	0.763393
Fischer	Centralities	28	Rep5	0.763393
Fischer	Centralities	9	Rep6	0.763393
Fischer	Modularities	14	Rep0	0.763393
Fischer	Modularities	17	Rep5	0.763393
Fischer	Modularities	20	Rep8	0.763393
Fischer	Modularities	21	Rep9	0.763393
Fischer	Modularities	23	Rep3	0.763393
Fischer	Modularities	6	Rep2	0.763393
Fischer-M	Both	12	Rep1	0.763393
Fischer-R	Both	0	Rep9	0.763393
Fischer-R	Both	11	Rep0	0.763393
Fischer-R	Both	15	Rep6	0.763393
Fischer-R	Both	1	Rep9	0.763393
Fischer-R	Both	24	Rep3	0.763393
Fischer-R	Centralities	11	Rep0	0.763393
Fischer-R	Modularities	17	Rep5	0.763393
Fischer-R	Modularities	27	Rep8	0.763393
Fischer-R	Modularities	28	Rep1	0.763393
Fischer-R	Modularities	31	Rep7	0.763393
Fischer-R	Modularities	5	Rep4	0.763393
Fischer-R	Modularities	8	Rep6	0.763393
Fischer	Both	5	Rep6	0.762649
Fischer	Modularities	13	Rep9	0.762649
Fischer	Modularities	18	Rep3	0.762649
Fischer	Modularities	9	Rep3	0.762649
Fischer-M	Both	31	Rep9	0.762649
Fischer-M	Both	6	Rep3	0.762649
Fischer-M	Both	7	Rep4	0.762649
Fischer-M	Modularities	14	Rep0	0.762649
Fischer-M	Modularities	16	Rep6	0.762649
Fischer-M	Modularities	20	Rep1	0.762649
Fischer-M	Modularities	25	Rep5	0.762649
Fischer-M	Modularities	9	Rep0	0.762649
Fischer-M	Modularities	9	Rep7	0.762649
Fischer-R	Both	13	Rep9	0.762649
Fischer-R	Both	26	Rep0	0.762649
Fischer-R	Both	27	Rep9	0.762649
Fischer-R	Modularities	10	Rep9	0.762649
Fischer-R	Modularities	26	Rep0	0.762649
Fischer-R	Modularities	29	Rep6	0.762649
Fischer	Centralities	12	Rep2	0.761905
Fischer	Centralities	15	Rep0	0.761905
Fischer	Centralities	25	Rep2	0.761905
Fischer	Centralities	33	Rep3	0.761905
Fischer	Centralities	8	Rep3	0.761905
Fischer	Both	23	Rep1	0.761161
Fischer	Both	27	Rep7	0.761161
Fischer	Both	33	Rep6	0.761161
Fischer	Centralities	28	Rep4	0.761161
Fischer	Centralities	30	Rep3	0.761161
Fischer	Modularities	12	Rep0	0.761161
Fischer	Modularities	25	Rep0	0.761161
Fischer-M	Modularities	12	Rep7	0.761161
Fischer-M	Modularities	17	Rep3	0.761161
Fischer-R	Both	23	Rep4	0.761161
Fischer-R	Both	5	Rep1	0.761161
Fischer-R	Both	7	Rep3	0.761161
Fischer-R	Centralities	10	Rep2	0.761161
Fischer-R	Modularities	19	Rep5	0.761161
Fischer	Both	13	Rep1	0.760417
Fischer	Both	26	Rep5	0.760417
Fischer	Both	4	Rep4	0.760417
Fischer	Both	8	Rep4	0.760417
Fischer	Centralities	20	Rep9	0.760417
Fischer	Modularities	26	Rep8	0.760417
Fischer	Modularities	2	Rep4	0.760417
Fischer	Modularities	32	Rep3	0.760417
Fischer	Modularities	4	Rep8	0.760417
Fischer	Modularities	9	Rep4	0.760417
Fischer-M	Both	24	Rep0	0.760417
Fischer-M	Both	7	Rep8	0.760417
Fischer-M	Modularities	16	Rep0	0.760417
Fischer-M	Modularities	18	Rep2	0.760417
Fischer-M	Modularities	8	Rep2	0.760417
Fischer-R	Both	19	Rep1	0.760417
Fischer-R	Both	1	Rep2	0.760417
Fischer-R	Both	30	Rep8	0.760417
Fischer-R	Both	3	Rep3	0.760417
Fischer-R	Both	7	Rep5	0.760417
Fischer-R	Centralities	5	Rep4	0.760417
Fischer-R	Modularities	22	Rep2	0.760417
Fischer-R	Modularities	33	Rep8	0.760417
Fischer	Centralities	13	Rep7	0.759673
Fischer-M	Modularities	24	Rep7	0.759673
Fischer-M	Modularities	28	Rep4	0.759673
Fischer	Both	20	Rep4	0.758929
Fischer	Centralities	31	Rep6	0.758929
Fischer-M	Modularities	34	Rep5	0.758929
Fischer-R	Both	27	Rep5	0.758929
Fischer-R	Centralities	30	Rep7	0.758929
Fischer-R	Modularities	18	Rep5	0.758929
Fischer	Both	16	Rep2	0.758185
Fischer	Both	27	Rep1	0.758185
Fischer	Modularities	13	Rep4	0.758185
Fischer	Modularities	14	Rep8	0.758185
Fischer	Modularities	24	Rep0	0.758185
Fischer	Modularities	4	Rep3	0.758185
Fischer	Modularities	4	Rep7	0.758185
Fischer	Modularities	6	Rep1	0.758185
Fischer-M	Both	12	Rep3	0.758185
Fischer-M	Both	13	Rep0	0.758185
Fischer-M	Both	17	Rep7	0.758185
Fischer-M	Both	1	Rep0	0.758185
Fischer-M	Both	4	Rep4	0.758185
Fischer-M	Centralities	16	Rep3	0.758185
Fischer-M	Modularities	8	Rep8	0.758185
Fischer-R	Both	20	Rep4	0.758185
Fischer-R	Both	28	Rep0	0.758185
Fischer-R	Both	33	Rep0	0.758185
Fischer-R	Both	7	Rep7	0.758185
Fischer-R	Centralities	9	Rep8	0.758185
Fischer-R	Modularities	0	Rep1	0.758185
Fischer-R	Modularities	16	Rep3	0.758185
Fischer-R	Modularities	17	Rep3	0.758185
Fischer	Both	0	Rep2	0.75744
Fischer	Centralities	10	Rep0	0.75744
Fischer	Centralities	14	Rep9	0.75744
Fischer	Modularities	19	Rep4	0.75744
Fischer	Modularities	24	Rep1	0.75744
Fischer-M	Modularities	11	Rep9	0.75744
Fischer-M	Modularities	21	Rep1	0.75744
Fischer-M	Modularities	26	Rep7	0.75744
Fischer	Both	10	Rep7	0.756696
Fischer	Centralities	1	Rep6	0.756696
Fischer	Centralities	3	Rep7	0.756696
Fischer	Modularities	34	Rep1	0.756696
Fischer-R	Centralities	13	Rep7	0.756696
Fischer-R	Centralities	16	Rep8	0.756696
Fischer-R	Modularities	12	Rep4	0.756696
Fischer-R	Modularities	16	Rep8	0.756696
Fischer-R	Modularities	17	Rep8	0.756696
Fischer-R	Modularities	24	Rep2	0.756696
Fischer	Both	31	Rep9	0.755952
Fischer	Both	3	Rep7	0.755952
Fischer	Centralities	15	Rep2	0.755952
Fischer	Centralities	15	Rep7	0.755952
Fischer	Modularities	16	Rep6	0.755952
Fischer	Modularities	20	Rep9	0.755952
Fischer-M	Both	15	Rep1	0.755952
Fischer-M	Both	17	Rep1	0.755952
Fischer-M	Both	18	Rep1	0.755952
Fischer-M	Modularities	33	Rep3	0.755952
[truncated: 1,151 more rows]

## Sheet: Disease progression
Dataset	FeatureSet	LayerStyle	Replicate	Valid.bacc
Fischer	Centralities	33	Rep3	0.847057
Fischer-M	Centralities	22	Rep7	0.842912
Fischer-M	Centralities	12	Rep3	0.841116
Fischer	Centralities	24	Rep3	0.838768
Fischer	Centralities	6	Rep2	0.836972
Fischer-M	Both	17	Rep5	0.836972
Fischer-R	Centralities	11	Rep2	0.836972
Fischer	Centralities	13	Rep5	0.834623
Fischer-R	Centralities	4	Rep1	0.834623
Fischer	Centralities	10	Rep0	0.832274
Fischer	Centralities	13	Rep9	0.832274
Fischer	Centralities	8	Rep2	0.832274
Fischer-M	Centralities	0	Rep5	0.832274
Fischer-M	Centralities	34	Rep7	0.832274
Fischer	Centralities	13	Rep8	0.830478
Fischer	Centralities	6	Rep3	0.830478
Fischer	Centralities	5	Rep2	0.829925
Fischer	Centralities	19	Rep2	0.829373
Fischer-M	Both	5	Rep7	0.828682
Fischer	Centralities	1	Rep1	0.828129
Fischer	Centralities	20	Rep5	0.828129
Fischer	Centralities	13	Rep0	0.827577
Fischer	Centralities	15	Rep9	0.826333
Fischer	Centralities	20	Rep1	0.826333
Fischer-M	Both	32	Rep7	0.826333
Fischer-M	Centralities	15	Rep9	0.826333
Fischer	Centralities	19	Rep7	0.825781
Fischer	Centralities	1	Rep7	0.825781
Fischer	Centralities	32	Rep5	0.825781
Fischer-M	Both	17	Rep7	0.825781
Fischer-M	Centralities	13	Rep9	0.825781
Fischer-M	Centralities	19	Rep5	0.825781
Fischer-M	Centralities	24	Rep7	0.825781
Fischer-M	Centralities	34	Rep4	0.825781
Fischer-M	Centralities	9	Rep7	0.825781
Fischer-R	Centralities	23	Rep5	0.825781
Fischer	Centralities	11	Rep1	0.823985
Fischer	Centralities	23	Rep3	0.823985
Fischer	Centralities	28	Rep9	0.823985
Fischer	Centralities	6	Rep5	0.823985
Fischer	Centralities	9	Rep2	0.823985
Fischer-M	Centralities	22	Rep1	0.823985
Fischer-M	Centralities	33	Rep7	0.823985
Fischer	Centralities	22	Rep8	0.823432
Fischer	Centralities	3	Rep5	0.823432
Fischer	Centralities	7	Rep0	0.823432
Fischer	Centralities	8	Rep0	0.823432
Fischer-M	Centralities	10	Rep1	0.823432
Fischer-M	Centralities	16	Rep9	0.823432
Fischer-M	Centralities	21	Rep1	0.823432
Fischer-M	Centralities	26	Rep1	0.823432
Fischer-M	Centralities	27	Rep9	0.823432
Fischer-M	Centralities	32	Rep4	0.823432
Fischer-M	Modularities	12	Rep0	0.823432
Fischer-M	Both	13	Rep3	0.822188
Fischer-R	Centralities	31	Rep1	0.822188
Fischer	Centralities	1	Rep4	0.821636
Fischer	Centralities	27	Rep9	0.821636
Fischer-M	Centralities	17	Rep2	0.821636
Fischer-M	Centralities	25	Rep1	0.821636
Fischer	Centralities	9	Rep8	0.821083
Fischer-M	Centralities	23	Rep5	0.821083
Fischer-M	Centralities	24	Rep5	0.821083
Fischer-M	Centralities	26	Rep6	0.821083
Fischer	Centralities	13	Rep7	0.81984
Fischer-R	Centralities	29	Rep1	0.81984
Fischer-R	Centralities	33	Rep7	0.81984
Fischer	Centralities	10	Rep1	0.819287
Fischer	Centralities	10	Rep8	0.819287
Fischer	Centralities	2	Rep5	0.819287
Fischer	Centralities	4	Rep9	0.819287
Fischer	Centralities	5	Rep7	0.819287
Fischer	Centralities	5	Rep8	0.819287
Fischer	Centralities	8	Rep5	0.819287
Fischer-M	Centralities	19	Rep4	0.819287
Fischer-M	Centralities	1	Rep6	0.819287
Fischer-M	Centralities	23	Rep9	0.819287
Fischer-M	Centralities	33	Rep5	0.819287
Fischer-M	Centralities	5	Rep1	0.819287
Fischer-M	Centralities	5	Rep7	0.819287
Fischer-M	Centralities	5	Rep8	0.819287
Fischer	Centralities	16	Rep3	0.817491
Fischer	Centralities	24	Rep5	0.817491
Fischer	Centralities	29	Rep5	0.817491
Fischer-M	Centralities	19	Rep7	0.817491
Fischer-M	Modularities	2	Rep4	0.817491
Fischer	Centralities	12	Rep1	0.816938
Fischer	Centralities	13	Rep6	0.816938
Fischer	Centralities	1	Rep8	0.816938
Fischer	Centralities	6	Rep7	0.816938
Fischer	Centralities	7	Rep1	0.816938
Fischer-M	Both	16	Rep6	0.816938
Fischer-M	Both	24	Rep1	0.816938
Fischer-M	Both	31	Rep1	0.816938
Fischer-M	Centralities	11	Rep5	0.816938
Fischer-M	Centralities	20	Rep1	0.816938
Fischer-M	Centralities	23	Rep1	0.816938
Fischer-M	Centralities	24	Rep9	0.816938
Fischer-M	Centralities	32	Rep9	0.816938
Fischer-M	Centralities	6	Rep2	0.816938
Fischer-R	Centralities	13	Rep6	0.816938
Fischer-R	Centralities	3	Rep1	0.816938
Fischer-R	Centralities	12	Rep8	0.816386
Fischer	Centralities	28	Rep4	0.815695
Fischer	Centralities	15	Rep3	0.815142
Fischer	Centralities	17	Rep4	0.815142
Fischer	Centralities	31	Rep9	0.815142
Fischer	Centralities	3	Rep9	0.815142
Fischer-M	Both	3	Rep3	0.815142
Fischer-M	Centralities	32	Rep7	0.815142
Fischer	Both	8	Rep2	0.81459
Fischer	Centralities	10	Rep3	0.81459
Fischer	Centralities	14	Rep5	0.81459
Fischer	Centralities	18	Rep2	0.81459
Fischer	Centralities	6	Rep8	0.81459
Fischer-M	Centralities	4	Rep4	0.81459
Fischer-R	Centralities	16	Rep8	0.81459
Fischer	Centralities	16	Rep0	0.813346
Fischer-R	Centralities	19	Rep5	0.813346
Fischer-R	Centralities	34	Rep5	0.813346
Fischer	Centralities	11	Rep0	0.812794
Fischer	Centralities	11	Rep5	0.812794
Fischer	Centralities	20	Rep8	0.812794
Fischer	Centralities	21	Rep7	0.812794
Fischer	Centralities	24	Rep9	0.812794
Fischer	Centralities	26	Rep6	0.812794
Fischer	Centralities	2	Rep0	0.812794
Fischer	Centralities	2	Rep4	0.812794
Fischer	Centralities	3	Rep0	0.812794
Fischer	Centralities	3	Rep4	0.812794
Fischer	Centralities	3	Rep7	0.812794
Fischer	Centralities	5	Rep1	0.812794
Fischer-M	Centralities	13	Rep4	0.812794
Fischer-M	Centralities	18	Rep2	0.812794
Fischer-M	Centralities	23	Rep6	0.812794
Fischer-M	Centralities	2	Rep5	0.812794
Fischer-M	Centralities	33	Rep4	0.812794
Fischer-M	Centralities	34	Rep5	0.812794
Fischer-M	Centralities	7	Rep7	0.812794
Fischer-R	Centralities	23	Rep3	0.812794
Fischer-R	Centralities	3	Rep0	0.812794
Fischer-R	Centralities	5	Rep7	0.812794
Fischer	Centralities	30	Rep6	0.812241
Fischer	Centralities	31	Rep7	0.812241
Fischer	Centralities	7	Rep8	0.812241
Fischer-M	Centralities	16	Rep1	0.812241
Fischer-M	Centralities	22	Rep5	0.812241
Fischer-R	Centralities	23	Rep4	0.812241
Fischer	Centralities	22	Rep1	0.81155
Fischer-M	Both	17	Rep3	0.81155
Fischer-R	Centralities	26	Rep8	0.81155
Fischer	Centralities	0	Rep5	0.810998
Fischer	Centralities	10	Rep5	0.810998
Fischer	Centralities	21	Rep3	0.810998
Fischer	Centralities	22	Rep3	0.810998
Fischer	Centralities	26	Rep5	0.810998
Fischer	Centralities	33	Rep9	0.810998
Fischer	Centralities	34	Rep4	0.810998
Fischer-M	Both	1	Rep3	0.810998
Fischer-M	Both	2	Rep1	0.810998
Fischer	Centralities	23	Rep7	0.810445
Fischer	Centralities	30	Rep2	0.810445
Fischer	Centralities	31	Rep5	0.810445
Fischer	Centralities	4	Rep5	0.810445
Fischer-M	Both	0	Rep6	0.810445
Fischer-M	Both	6	Rep6	0.810445
Fischer-M	Centralities	11	Rep0	0.810445
Fischer-M	Centralities	23	Rep8	0.810445
Fischer-M	Centralities	25	Rep7	0.810445
Fischer-M	Centralities	4	Rep3	0.810445
Fischer-M	Modularities	11	Rep4	0.810445
Fischer-M	Modularities	13	Rep6	0.810445
Fischer-M	Modularities	13	Rep8	0.810445
Fischer-M	Modularities	14	Rep2	0.810445
Fischer-M	Modularities	20	Rep7	0.810445
Fischer-M	Modularities	23	Rep0	0.810445
Fischer-M	Modularities	2	Rep8	0.810445
Fischer-M	Modularities	3	Rep9	0.810445
Fischer-R	Centralities	19	Rep8	0.809892
Fischer-M	Both	12	Rep8	0.809201
Fischer-M	Both	22	Rep9	0.809201
Fischer-M	Centralities	12	Rep2	0.809201
Fischer-M	Centralities	31	Rep7	0.809201
Fischer-R	Centralities	15	Rep1	0.809201
Fischer-R	Centralities	25	Rep1	0.809201
Fischer	Centralities	0	Rep7	0.808649
Fischer	Centralities	0	Rep9	0.808649
Fischer	Centralities	14	Rep6	0.808649
Fischer	Centralities	21	Rep8	0.808649
Fischer	Centralities	27	Rep5	0.808649
Fischer	Centralities	2	Rep1	0.808649
Fischer	Centralities	6	Rep4	0.808649
Fischer-M	Both	3	Rep2	0.808649
Fischer-M	Centralities	5	Rep4	0.808649
Fischer-M	Modularities	18	Rep2	0.808649
Fischer-R	Centralities	0	Rep5	0.808649
Fischer-R	Centralities	15	Rep5	0.808649
Fischer	Centralities	15	Rep2	0.808096
Fischer	Centralities	18	Rep0	0.808096
Fischer	Centralities	1	Rep0	0.808096
Fischer	Centralities	8	Rep9	0.808096
Fischer-M	Both	0	Rep1	0.808096
Fischer-M	Both	1	Rep5	0.808096
Fischer-M	Centralities	12	Rep7	0.808096
Fischer-M	Centralities	12	Rep8	0.808096
Fischer-M	Centralities	14	Rep0	0.808096
Fischer-M	Centralities	14	Rep5	0.808096
Fischer-M	Centralities	16	Rep0	0.808096
Fischer-M	Centralities	22	Rep0	0.808096
Fischer-M	Centralities	26	Rep5	0.808096
Fischer-M	Centralities	26	Rep8	0.808096
Fischer-M	Centralities	30	Rep5	0.808096
Fischer-M	Centralities	3	Rep4	0.808096
Fischer-M	Centralities	5	Rep6	0.808096
Fischer-M	Centralities	7	Rep8	0.808096
Fischer-M	Centralities	8	Rep2	0.808096
Fischer-M	Both	32	Rep5	0.807405
Fischer-R	Centralities	14	Rep1	0.807405
Fischer	Centralities	11	Rep7	0.806853
Fischer	Centralities	4	Rep3	0.806853
Fischer-M	Both	23	Rep8	0.806853
Fischer-M	Both	5	Rep3	0.806853
Fischer-M	Centralities	29	Rep7	0.806853
Fischer-R	Centralities	10	Rep3	0.806853
Fischer-R	Centralities	5	Rep8	0.806853
Fischer-R	Centralities	6	Rep1	0.806853
Fischer-R	Centralities	8	Rep7	0.806853
Fischer	Centralities	11	Rep8	0.8063
Fischer	Centralities	14	Rep7	0.8063
Fischer	Centralities	15	Rep4	0.8063
Fischer	Centralities	16	Rep5	0.8063
Fischer	Centralities	24	Rep6	0.8063
Fischer	Centralities	27	Rep3	0.8063
Fischer	Centralities	3	Rep1	0.8063
Fischer	Centralities	3	Rep3	0.8063
Fischer	Centralities	5	Rep5	0.8063
Fischer	Centralities	7	Rep4	0.8063
Fischer	Centralities	7	Rep5	0.8063
Fischer	Centralities	7	Rep9	0.8063
Fischer-M	Both	11	Rep5	0.8063
Fischer-M	Centralities	0	Rep6	0.8063
Fischer-M	Centralities	0	Rep8	0.8063
Fischer-M	Centralities	10	Rep2	0.8063
Fischer-M	Centralities	10	Rep8	0.8063
Fischer-M	Centralities	15	Rep0	0.8063
Fischer-M	Centralities	15	Rep2	0.8063
Fischer-M	Centralities	16	Rep4	0.8063
Fischer-M	Centralities	18	Rep4	0.8063
Fischer-M	Centralities	18	Rep5	0.8063
Fischer-M	Centralities	22	Rep6	0.8063
Fischer-M	Centralities	22	Rep8	0.8063
Fischer-M	Centralities	26	Rep9	0.8063
Fischer-M	Centralities	28	Rep7	0.8063
Fischer-M	Centralities	2	Rep0	0.8063
Fischer-M	Centralities	2	Rep4	0.8063
Fischer-M	Centralities	2	Rep7	0.8063
Fischer-M	Centralities	2	Rep8	0.8063
Fischer-M	Centralities	30	Rep4	0.8063
Fischer-M	Centralities	31	Rep3	0.8063
Fischer-M	Centralities	31	Rep4	0.8063
Fischer-M	Centralities	3	Rep1	0.8063
Fischer-M	Centralities	3	Rep7	0.8063
Fischer-M	Centralities	3	Rep8	0.8063
Fischer-M	Centralities	3	Rep9	0.8063
Fischer-M	Centralities	6	Rep9	0.8063
Fischer-M	Centralities	8	Rep8	0.8063
Fischer-M	Centralities	9	Rep8	0.8063
Fischer-M	Modularities	8	Rep7	0.8063
Fischer-R	Centralities	13	Rep2	0.8063
Fischer-R	Centralities	16	Rep9	0.8063
Fischer-R	Centralities	20	Rep3	0.8063
Fischer-R	Centralities	22	Rep3	0.8063
Fischer-R	Centralities	26	Rep5	0.8063
Fischer-R	Centralities	28	Rep2	0.8063
Fischer-R	Centralities	4	Rep7	0.8063
Fischer	Centralities	8	Rep3	0.805747
Fischer-M	Both	9	Rep9	0.805747
Fischer-M	Centralities	16	Rep6	0.805747
Fischer-R	Centralities	14	Rep8	0.805747
Fischer-R	Centralities	17	Rep8	0.805747
Fischer-R	Centralities	30	Rep7	0.805747
Fischer-R	Centralities	30	Rep3	0.805609
Fischer-M	Both	26	Rep9	0.805057
Fischer-R	Centralities	27	Rep7	0.805057
Fischer	Centralities	1	Rep5	0.804504
Fischer	Centralities	23	Rep1	0.804504
Fischer-M	Both	24	Rep9	0.804504
Fischer-M	Centralities	15	Rep7	0.804504
Fischer-M	Centralities	31	Rep1	0.804504
Fischer-M	Centralities	34	Rep2	0.804504
Fischer	Centralities	10	Rep6	0.803951
Fischer	Centralities	11	Rep6	0.803951
Fischer	Centralities	12	Rep2	0.803951
Fischer	Centralities	12	Rep4	0.803951
Fischer	Centralities	16	Rep4	0.803951
Fischer	Centralities	20	Rep2	0.803951
Fischer	Centralities	21	Rep6	0.803951
Fischer	Centralities	23	Rep2	0.803951
Fischer	Centralities	26	Rep2	0.803951
Fischer	Centralities	26	Rep4	0.803951
Fischer	Centralities	27	Rep0	0.803951
Fischer	Centralities	30	Rep5	0.803951
Fischer	Centralities	30	Rep7	0.803951
Fischer	Centralities	5	Rep6	0.803951
Fischer	Centralities	5	Rep9	0.803951
Fischer	Centralities	6	Rep0	0.803951
Fischer	Centralities	7	Rep2	0.803951
Fischer	Centralities	8	Rep7	0.803951
Fischer	Centralities	9	Rep7	0.803951
Fischer-M	Both	15	Rep6	0.803951
Fischer-M	Both	18	Rep7	0.803951
Fischer-M	Centralities	0	Rep0	0.803951
Fischer-M	Centralities	0	Rep9	0.803951
Fischer-M	Centralities	13	Rep1	0.803951
Fischer-M	Centralities	20	Rep4	0.803951
Fischer-M	Centralities	23	Rep7	0.803951
Fischer-M	Centralities	4	Rep0	0.803951
Fischer-M	Centralities	4	Rep1	0.803951
Fischer-R	Centralities	28	Rep4	0.803951
Fischer-R	Centralities	29	Rep0	0.803951
Fischer-R	Centralities	31	Rep4	0.803951
Fischer-R	Centralities	4	Rep8	0.803951
Fischer	Centralities	34	Rep2	0.803399
Fischer-M	Both	17	Rep4	0.802708
Fischer-M	Both	7	Rep7	0.802708
Fischer-R	Centralities	21	Rep2	0.802708
Fischer-R	Centralities	5	Rep1	0.802708
Fischer	Centralities	0	Rep2	0.802155
Fischer	Centralities	13	Rep3	0.802155
Fischer	Centralities	1	Rep2	0.802155
Fischer	Centralities	22	Rep7	0.802155
Fischer	Centralities	4	Rep0	0.802155
Fischer	Centralities	7	Rep7	0.802155
Fischer-M	Both	10	Rep3	0.802155
Fischer-M	Both	17	Rep1	0.802155
Fischer-M	Both	20	Rep5	0.802155
Fischer-M	Both	4	Rep5	0.802155
Fischer-M	Both	6	Rep0	0.802155
Fischer-M	Both	6	Rep3	0.802155
Fischer-M	Centralities	14	Rep4	0.802155
Fischer-M	Centralities	15	Rep4	0.802155
Fischer-M	Centralities	1	Rep8	0.802155
Fischer-M	Centralities	9	Rep5	0.802155
Fischer	Centralities	19	Rep6	0.801603
Fischer	Centralities	21	Rep5	0.801603
Fischer	Centralities	24	Rep0	0.801603
Fischer	Centralities	6	Rep9	0.801603
Fischer-M	Both	15	Rep0	0.801603
Fischer-M	Both	18	Rep0	0.801603
Fischer-M	Both	8	Rep6	0.801603
Fischer-M	Centralities	0	Rep3	0.801603
Fischer-M	Centralities	10	Rep5	0.801603
Fischer-M	Centralities	11	Rep4	0.801603
Fischer-M	Centralities	11	Rep6	0.801603
Fischer-M	Centralities	14	Rep7	0.801603
Fischer-M	Centralities	17	Rep6	0.801603
Fischer-M	Centralities	18	Rep6	0.801603
Fischer-M	Centralities	1	Rep0	0.801603
Fischer-M	Centralities	21	Rep5	0.801603
Fischer-M	Centralities	22	Rep3	0.801603
Fischer-M	Centralities	24	Rep0	0.801603
Fischer-M	Centralities	27	Rep4	0.801603
Fischer-M	Centralities	28	Rep3	0.801603
Fischer-M	Centralities	29	Rep2	0.801603
Fischer-M	Centralities	30	Rep1	0.801603
Fischer-M	Centralities	30	Rep2	0.801603
Fischer-M	Centralities	30	Rep9	0.801603
Fischer-M	Centralities	33	Rep0	0.801603
Fischer-M	Centralities	7	Rep0	0.801603
Fischer-M	Centralities	7	Rep3	0.801603
Fischer-M	Centralities	7	Rep5	0.801603
Fischer-M	Centralities	9	Rep6	0.801603
Fischer-R	Centralities	5	Rep3	0.801603
Fischer-R	Centralities	8	Rep3	0.801603
Fischer	Centralities	17	Rep6	0.800912
Fischer	Centralities	25	Rep4	0.800912
Fischer	Centralities	31	Rep1	0.800912
Fischer-M	Both	16	Rep3	0.800912
Fischer-R	Centralities	31	Rep2	0.800912
Fischer	Centralities	0	Rep8	0.800359
Fischer	Centralities	12	Rep9	0.800359
Fischer	Centralities	2	Rep9	0.800359
Fischer	Centralities	33	Rep4	0.800359
Fischer-M	Both	4	Rep6	0.800359
Fischer-M	Centralities	14	Rep9	0.800359
Fischer-M	Centralities	24	Rep8	0.800359
Fischer-M	Centralities	33	Rep2	0.800359
Fischer-M	Centralities	6	Rep1	0.800359
Fischer-R	Centralities	24	Rep2	0.800359
Fischer-R	Centralities	33	Rep5	0.800359
Fischer-R	Centralities	9	Rep7	0.800359
Fischer	Centralities	10	Rep9	0.799807
Fischer	Centralities	11	Rep4	0.799807
Fischer	Centralities	12	Rep3	0.799807
Fischer	Centralities	17	Rep9	0.799807
Fischer	Centralities	20	Rep4	0.799807
Fischer	Centralities	21	Rep2	0.799807
Fischer	Centralities	21	Rep4	0.799807
Fischer	Centralities	26	Rep0	0.799807
Fischer	Centralities	27	Rep4	0.799807
Fischer	Centralities	4	Rep1	0.799807
Fischer	Centralities	4	Rep4	0.799807
Fischer	Centralities	4	Rep8	0.799807
Fischer-M	Both	23	Rep1	0.799807
Fischer-M	Both	25	Rep7	0.799807
Fischer-M	Both	6	Rep8	0.799807
Fischer-M	Centralities	11	Rep9	0.799807
Fischer-M	Centralities	23	Rep4	0.799807
Fischer-M	Centralities	2	Rep1	0.799807
Fischer-M	Centralities	2	Rep3	0.799807
Fischer-M	Centralities	2	Rep6	0.799807
Fischer-M	Centralities	2	Rep9	0.799807
Fischer-M	Centralities	3	Rep2	0.799807
Fischer-M	Centralities	4	Rep2	0.799807
Fischer-M	Centralities	4	Rep7	0.799807
Fischer-M	Centralities	5	Rep2	0.799807
Fischer-M	Centralities	6	Rep3	0.799807
Fischer-M	Centralities	6	Rep4	0.799807
Fischer-M	Centralities	7	Rep4	0.799807
Fischer-M	Centralities	8	Rep5	0.799807
Fischer-M	Centralities	8	Rep9	0.799807
Fischer-M	Modularities	1	Rep2	0.799807
Fischer-M	Modularities	21	Rep7	0.799807
Fischer-M	Modularities	2	Rep7	0.799807
Fischer-R	Centralities	11	Rep7	0.799807
Fischer-R	Centralities	13	Rep5	0.799807
Fischer-R	Centralities	20	Rep7	0.799807
Fischer-R	Centralities	21	Rep7	0.799807
Fischer-R	Centralities	22	Rep1	0.799807
Fischer-R	Centralities	22	Rep9	0.799807
Fischer-R	Centralities	24	Rep5	0.799807
Fischer-R	Centralities	27	Rep2	0.799807
Fischer-R	Centralities	27	Rep4	0.799807
Fischer-R	Centralities	2	Rep8	0.799807
Fischer-R	Centralities	31	Rep0	0.799807
Fischer-R	Centralities	32	Rep0	0.799807
Fischer-R	Centralities	3	Rep9	0.799807
Fischer	Centralities	29	Rep2	0.799254
Fischer-M	Both	0	Rep8	0.799254
Fischer-M	Both	14	Rep0	0.799254
Fischer-M	Centralities	7	Rep1	0.799254
Fischer	Centralities	14	Rep3	0.798563
Fischer-M	Centralities	27	Rep1	0.798563
Fischer-M	Centralities	27	Rep8	0.798563
Fischer	Both	20	Rep4	0.798011
Fischer	Centralities	16	Rep1	0.798011
Fischer	Centralities	18	Rep3	0.798011
Fischer	Centralities	25	Rep9	0.798011
Fischer	Centralities	4	Rep7	0.798011
Fischer	Centralities	6	Rep1	0.798011
Fischer-M	Centralities	12	Rep4	0.798011
Fischer-M	Centralities	14	Rep2	0.798011
Fischer-M	Centralities	22	Rep9	0.798011
Fischer-M	Centralities	29	Rep5	0.798011
Fischer-M	Centralities	9	Rep2	0.798011
Fischer-R	Centralities	15	Rep9	0.798011
Fischer-R	Centralities	18	Rep9	0.798011
Fischer-R	Centralities	1	Rep6	0.798011
Fischer-R	Centralities	7	Rep1	0.798011
Fischer	Centralities	14	Rep8	0.797458
Fischer	Centralities	16	Rep2	0.797458
Fischer	Centralities	21	Rep0	0.797458
Fischer	Centralities	27	Rep2	0.797458
Fischer	Centralities	2	Rep2	0.797458
Fischer	Centralities	2	Rep3	0.797458
Fischer	Centralities	31	Rep0	0.797458
Fischer	Centralities	5	Rep0	0.797458
Fischer	Centralities	7	Rep6	0.797458
Fischer	Centralities	8	Rep1	0.797458
Fischer	Centralities	9	Rep1	0.797458
Fischer	Centralities	9	Rep4	0.797458
Fischer	Centralities	9	Rep9	0.797458
Fischer-M	Both	26	Rep8	0.797458
Fischer-M	Both	30	Rep0	0.797458
Fischer-M	Centralities	0	Rep1	0.797458
Fischer-M	Centralities	0	Rep7	0.797458
Fischer-M	Centralities	10	Rep4	0.797458
Fischer-M	Centralities	12	Rep5	0.797458
Fischer-M	Centralities	13	Rep7	0.797458
Fischer-M	Centralities	16	Rep7	0.797458
Fischer-M	Centralities	18	Rep7	0.797458
Fischer-M	Centralities	20	Rep5	0.797458
Fischer-M	Centralities	20	Rep8	0.797458
Fischer-M	Centralities	21	Rep4	0.797458
Fischer-M	Centralities	25	Rep0	0.797458
Fischer-M	Centralities	25	Rep4	0.797458
Fischer-M	Centralities	25	Rep9	0.797458
Fischer-M	Centralities	26	Rep2	0.797458
Fischer-M	Centralities	26	Rep7	0.797458
Fischer-M	Centralities	27	Rep2	0.797458
Fischer-M	Centralities	28	Rep2	0.797458
Fischer-M	Centralities	29	Rep0	0.797458
Fischer-M	Centralities	29	Rep4	0.797458
Fischer-M	Centralities	31	Rep9	0.797458
Fischer-M	Centralities	34	Rep9	0.797458
Fischer-M	Centralities	3	Rep6	0.797458
Fischer-M	Centralities	4	Rep6	0.797458
Fischer-M	Centralities	5	Rep9	0.797458
Fischer-M	Centralities	7	Rep2	0.797458
Fischer-M	Centralities	7	Rep6	0.797458
Fischer-R	Centralities	0	Rep2	0.797458
Fischer-R	Centralities	0	Rep3	0.797458
Fischer-R	Centralities	0	Rep7	0.797458
Fischer-R	Centralities	12	Rep6	0.797458
Fischer-R	Centralities	12	Rep7	0.797458
Fischer-R	Centralities	18	Rep6	0.797458
Fischer-R	Centralities	19	Rep6	0.797458
Fischer-R	Centralities	1	Rep1	0.797458
Fischer-R	Centralities	28	Rep3	0.797458
Fischer-R	Centralities	2	Rep2	0.797458
Fischer-M	Centralities	19	Rep8	0.796905
Fischer-M	Both	13	Rep9	0.796767
Fischer-M	Both	18	Rep4	0.796767
Fischer-M	Centralities	6	Rep8	0.796214
Fischer-R	Centralities	10	Rep9	0.796214
Fischer-R	Centralities	9	Rep5	0.796214
Fischer	Centralities	11	Rep9	0.795662
Fischer	Centralities	12	Rep8	0.795662
Fischer	Centralities	14	Rep9	0.795662
Fischer	Centralities	20	Rep6	0.795662
Fischer	Centralities	30	Rep9	0.795662
Fischer	Centralities	3	Rep2	0.795662
Fischer	Centralities	5	Rep4	0.795662
Fischer	Modularities	4	Rep9	0.795662
Fischer-M	Both	2	Rep2	0.795662
Fischer-M	Both	2	Rep8	0.795662
Fischer-M	Both	3	Rep0	0.795662
Fischer-M	Both	3	Rep7	0.795662
Fischer-M	Both	4	Rep0	0.795662
Fischer-M	Both	6	Rep1	0.795662
Fischer-M	Centralities	10	Rep3	0.795662
Fischer-M	Centralities	11	Rep1	0.795662
Fischer-M	Centralities	29	Rep1	0.795662
Fischer-M	Modularities	11	Rep5	0.795662
Fischer-M	Modularities	13	Rep5	0.795662
Fischer-M	Modularities	17	Rep7	0.795662
Fischer-M	Modularities	21	Rep8	0.795662
Fischer-M	Modularities	26	Rep4	0.795662
Fischer-M	Modularities	7	Rep6	0.795662
Fischer-R	Centralities	11	Rep9	0.795662
Fischer-R	Centralities	12	Rep3	0.795662
Fischer-R	Centralities	15	Rep7	0.795662
Fischer-R	Centralities	17	Rep5	0.795662
Fischer-R	Centralities	1	Rep5	0.795662
Fischer-R	Centralities	26	Rep3	0.795662
Fischer-R	Centralities	26	Rep6	0.795662
Fischer-R	Centralities	29	Rep7	0.795662
Fischer-R	Centralities	32	Rep4	0.795662
Fischer-R	Centralities	33	Rep0	0.795662
Fischer-R	Centralities	6	Rep7	0.795662
Fischer-R	Centralities	8	Rep9	0.795662
Fischer	Centralities	1	Rep6	0.795109
Fischer	Centralities	24	Rep4	0.795109
Fischer-M	Both	0	Rep2	0.795109
Fischer-M	Both	33	Rep0	0.795109
Fischer-M	Both	8	Rep0	0.795109
Fischer-M	Centralities	14	Rep6	0.795109
Fischer-M	Centralities	14	Rep8	0.795109
Fischer-M	Centralities	18	Rep0	0.795109
Fischer-M	Centralities	18	Rep8	0.795109
Fischer-M	Centralities	24	Rep4	0.795109
Fischer-M	Centralities	30	Rep7	0.795109
Fischer-M	Centralities	4	Rep5	0.795109
Fischer-M	Centralities	6	Rep5	0.795109
Fischer-M	Centralities	8	Rep0	0.795109
Fischer-M	Centralities	8	Rep3	0.795109
Fischer-M	Centralities	8	Rep6	0.795109
Fischer-R	Centralities	14	Rep6	0.795109
Fischer-R	Centralities	15	Rep6	0.795109
Fischer-R	Centralities	18	Rep8	0.795109
Fischer	Centralities	31	Rep3	0.794418
Fischer-M	Both	10	Rep6	0.794418
Fischer-M	Both	14	Rep3	0.794418
Fischer-M	Both	16	Rep1	0.794418
Fischer-M	Both	24	Rep6	0.794418
Fischer-M	Both	25	Rep3	0.794418
Fischer	Centralities	5	Rep3	0.793866
Fischer-M	Both	11	Rep6	0.793866
Fischer-M	Both	1	Rep4	0.793866
Fischer-M	Both	26	Rep7	0.793866
Fischer-M	Both	4	Rep3	0.793866
Fischer-M	Both	5	Rep8	0.793866
Fischer-M	Centralities	11	Rep3	0.793866
Fischer-M	Centralities	17	Rep0	0.793866
Fischer-M	Centralities	17	Rep4	0.793866
Fischer-M	Centralities	21	Rep2	0.793866
Fischer-M	Centralities	24	Rep3	0.793866
Fischer-R	Centralities	0	Rep8	0.793866
Fischer-R	Centralities	11	Rep0	0.793866
Fischer-R	Centralities	17	Rep0	0.793866
Fischer-R	Centralities	18	Rep2	0.793866
Fischer-R	Centralities	34	Rep7	0.793866
Fischer	Centralities	11	Rep2	0.793313
Fischer	Centralities	12	Rep5	0.793313
Fischer	Centralities	1	Rep9	0.793313
Fischer	Centralities	20	Rep9	0.793313
Fischer	Centralities	2	Rep6	0.793313
Fischer	Centralities	2	Rep7	0.793313
Fischer	Centralities	3	Rep6	0.793313
Fischer	Centralities	3	Rep8	0.793313
Fischer	Centralities	4	Rep2	0.793313
Fischer-M	Both	23	Rep3	0.793313
Fischer-M	Both	25	Rep0	0.793313
Fischer-M	Both	30	Rep1	0.793313
Fischer-M	Both	4	Rep2	0.793313
Fischer-M	Centralities	13	Rep0	0.793313
Fischer-M	Centralities	17	Rep5	0.793313
Fischer-M	Centralities	1	Rep2	0.793313
Fischer-M	Centralities	1	Rep4	0.793313
Fischer-M	Centralities	1	Rep9	0.793313
Fischer-M	Centralities	21	Rep3	0.793313
Fischer-M	Centralities	34	Rep0	0.793313
Fischer-M	Centralities	3	Rep0	0.793313
Fischer-M	Centralities	4	Rep8	0.793313
Fischer-M	Centralities	4	Rep9	0.793313
Fischer-M	Centralities	5	Rep0	0.793313
Fischer-M	Modularities	23	Rep4	0.793313
Fischer-R	Centralities	11	Rep5	0.793313
Fischer-R	Centralities	12	Rep0	0.793313
Fischer-R	Centralities	13	Rep1	0.793313
Fischer-R	Centralities	13	Rep4	0.793313
Fischer-R	Centralities	14	Rep0	0.793313
Fischer-R	Centralities	14	Rep5	0.793313
Fischer-R	Centralities	16	Rep1	0.793313
Fischer-R	Centralities	18	Rep7	0.793313
Fischer-R	Centralities	1	Rep0	0.793313
Fischer-R	Centralities	1	Rep2	0.793313
Fischer-R	Centralities	1	Rep3	0.793313
Fischer-R	Centralities	1	Rep4	0.793313
Fischer-R	Centralities	1	Rep7	0.793313
Fischer-R	Centralities	1	Rep9	0.793313
Fischer-R	Centralities	20	Rep4	0.793313
Fischer-R	Centralities	20	Rep8	0.793313
Fischer-R	Centralities	21	Rep0	0.793313
Fischer-R	Centralities	23	Rep6	0.793313
Fischer-R	Centralities	23	Rep9	0.793313
Fischer-R	Centralities	27	Rep5	0.793313
Fischer-R	Centralities	27	Rep9	0.793313
Fischer-R	Centralities	2	Rep1	0.793313
Fischer-R	Centralities	2	Rep3	0.793313
Fischer-R	Centralities	2	Rep4	0.793313
Fischer-R	Centralities	2	Rep7	0.793313
Fischer-R	Centralities	2	Rep9	0.793313
Fischer-R	Centralities	30	Rep4	0.793313
Fischer-R	Centralities	32	Rep2	0.793313
Fischer-R	Centralities	32	Rep9	0.793313
Fischer-R	Centralities	34	Rep0	0.793313
Fischer-R	Centralities	3	Rep4	0.793313
Fischer-R	Centralities	4	Rep3	0.793313
Fischer-R	Centralities	5	Rep5	0.793313
Fischer-R	Centralities	5	Rep9	0.793313
Fischer-R	Centralities	6	Rep0	0.793313
Fischer-R	Centralities	7	Rep2	0.793313
Fischer-R	Centralities	7	Rep9	0.793313
Fischer-R	Centralities	8	Rep5	0.793313
Fischer	Centralities	15	Rep5	0.79276
Fischer	Centralities	18	Rep8	0.79276
Fischer	Centralities	28	Rep6	0.79276
Fischer-M	Centralities	16	Rep8	0.79276
Fischer-M	Centralities	17	Rep8	0.79276
Fischer-M	Modularities	1	Rep3	0.79276
Fischer-M	Modularities	1	Rep5	0.79276
Fischer-R	Centralities	21	Rep4	0.79276
Fischer-R	Centralities	24	Rep1	0.792622
Fischer-R	Centralities	28	Rep1	0.792622
Fischer-M	Centralities	11	Rep8	0.792208
Fischer	Centralities	17	Rep3	0.79207
Fischer	Centralities	29	Rep9	0.79207
Fischer	Centralities	34	Rep9	0.79207
Fischer-M	Both	16	Rep4	0.79207
Fischer-M	Both	8	Rep4	0.79207
Fischer-M	Centralities	12	Rep1	0.79207
Fischer-M	Centralities	14	Rep1	0.79207
Fischer-M	Centralities	27	Rep0	0.79207
Fischer-M	Centralities	29	Rep9	0.79207
Fischer-M	Modularities	14	Rep8	0.79207
Fischer-R	Centralities	10	Rep0	0.79207
Fischer	Both	13	Rep0	0.791517
Fischer	Both	26	Rep4	0.791517
Fischer	Centralities	15	Rep6	0.791517
Fischer-M	Both	10	Rep5	0.791517
Fischer-M	Centralities	11	Rep2	0.791517
Fischer-M	Centralities	17	Rep1	0.791517
Fischer-M	Centralities	25	Rep5	0.791517
Fischer-M	Centralities	8	Rep4	0.791517
Fischer-M	Centralities	8	Rep7	0.791517
Fischer-M	Modularities	19	Rep2	0.791517
Fischer-M	Modularities	5	Rep1	0.791517
Fischer-R	Centralities	10	Rep1	0.791517
Fischer-R	Centralities	14	Rep7	0.791517
Fischer-R	Centralities	19	Rep4	0.791517
Fischer-R	Centralities	1	Rep8	0.791517
Fischer-R	Centralities	20	Rep9	0.791517
Fischer-R	Centralities	21	Rep3	0.791517
Fischer-R	Centralities	24	Rep3	0.791517
Fischer-R	Centralities	2	Rep6	0.791517
Fischer-R	Centralities	34	Rep4	0.791517
Fischer-R	Centralities	3	Rep3	0.791517
Fischer-R	Centralities	8	Rep8	0.791517
Fischer	Centralities	0	Rep0	0.790964
Fischer	Centralities	0	Rep3	0.790964
Fischer	Centralities	10	Rep2	0.790964
Fischer	Centralities	16	Rep8	0.790964
Fischer	Centralities	16	Rep9	0.790964
Fischer	Centralities	1	Rep3	0.790964
Fischer	Centralities	21	Rep1	0.790964
Fischer	Centralities	23	Rep5	0.790964
Fischer	Centralities	26	Rep7	0.790964
Fischer	Centralities	31	Rep4	0.790964
Fischer	Centralities	6	Rep6	0.790964
Fischer	Modularities	8	Rep7	0.790964
Fischer-M	Both	24	Rep0	0.790964
Fischer-M	Both	7	Rep6	0.790964
Fischer-M	Centralities	0	Rep2	0.790964
Fischer-M	Centralities	15	Rep6	0.790964
Fischer-M	Centralities	15	Rep8	0.790964
Fischer-M	Centralities	20	Rep0	0.790964
Fischer-M	Centralities	26	Rep0	0.790964
Fischer-M	Centralities	30	Rep0	0.790964
Fischer-M	Centralities	32	Rep0	0.790964
Fischer-M	Centralities	5	Rep3	0.790964
Fischer-M	Centralities	6	Rep0	0.790964
Fischer-M	Centralities	7	Rep9	0.790964
Fischer-R	Centralities	0	Rep4	0.790964
Fischer-R	Centralities	15	Rep8	0.790964
Fischer-R	Centralities	18	Rep0	0.790964
Fischer-R	Centralities	20	Rep1	0.790964
Fischer-R	Centralities	25	Rep3	0.790964
Fischer-R	Centralities	26	Rep1	0.790964
Fischer-R	Centralities	6	Rep3	0.790964
Fischer-R	Centralities	7	Rep5	0.790964
Fischer-R	Centralities	8	Rep6	0.790964
Fischer-R	Modularities	15	Rep2	0.790964
Fischer-R	Centralities	10	Rep6	0.790412
Fischer-R	Centralities	32	Rep3	0.790412
Fischer	Centralities	19	Rep9	0.790274
Fischer	Centralities	7	Rep3	0.790274
Fischer-M	Both	34	Rep3	0.790274
Fischer-M	Modularities	17	Rep2	0.790274
Fischer-R	Centralities	22	Rep7	0.790274
Fischer-R	Centralities	32	Rep5	0.790274
Fischer-R	Centralities	33	Rep4	0.790274
Fischer	Centralities	0	Rep1	0.789721
Fischer	Centralities	12	Rep7	0.789721
Fischer	Centralities	19	Rep4	0.789721
Fischer-M	Both	16	Rep8	0.789721
Fischer-M	Both	1	Rep9	0.789721
Fischer-M	Centralities	10	Rep7	0.789721
Fischer-M	Centralities	19	Rep2	0.789721
Fischer-M	Centralities	6	Rep7	0.789721
Fischer-R	Centralities	19	Rep7	0.789721
Fischer-R	Centralities	7	Rep8	0.789721
Fischer	Both	1	Rep4	0.789168
Fischer	Centralities	0	Rep4	0.789168
Fischer	Centralities	11	Rep3	0.789168
Fischer	Centralities	17	Rep8	0.789168
Fischer	Centralities	22	Rep4	0.789168
Fischer	Centralities	26	Rep1	0.789168
Fischer-M	Both	13	Rep8	0.789168
Fischer-M	Both	30	Rep9	0.789168
Fischer-M	Both	6	Rep2	0.789168
Fischer-M	Centralities	12	Rep0	0.789168
Fischer-M	Centralities	15	Rep5	0.789168
Fischer-M	Centralities	20	Rep7	0.789168
Fischer-M	Modularities	10	Rep3	0.789168
Fischer-M	Modularities	12	Rep5	0.789168
Fischer-M	Modularities	13	Rep4	0.789168
Fischer-M	Modularities	20	Rep2	0.789168
Fischer-M	Modularities	23	Rep5	0.789168
Fischer-M	Modularities	23	Rep8	0.789168
Fischer-M	Modularities	24	Rep8	0.789168
Fischer-M	Modularities	29	Rep6	0.789168
Fischer-M	Modularities	2	Rep0	0.789168
Fischer-M	Modularities	30	Rep6	0.789168
Fischer-M	Modularities	3	Rep4	0.789168
Fischer-M	Modularities	3	Rep6	0.789168
Fischer-M	Modularities	4	Rep1	0.789168
Fischer-M	Modularities	4	Rep2	0.789168
Fischer-M	Modularities	4	Rep4	0.789168
Fischer-M	Modularities	6	Rep4	0.789168
Fischer-M	Modularities	6	Rep7	0.789168
Fischer-R	Centralities	11	Rep1	0.789168
Fischer-R	Centralities	13	Rep8	0.789168
Fischer-R	Centralities	16	Rep4	0.789168
Fischer-R	Centralities	17	Rep9	0.789168
Fischer-R	Centralities	21	Rep9	0.789168
Fischer-R	Centralities	22	Rep2	0.789168
Fischer-R	Centralities	3	Rep8	0.789168
Fischer-R	Centralities	7	Rep4	0.789168
Fischer-R	Centralities	7	Rep7	0.789168
Fischer	Centralities	13	Rep4	0.788616
Fischer	Centralities	19	Rep0	0.788616
Fischer	Centralities	25	Rep7	0.788616
Fischer	Centralities	31	Rep8	0.788616
Fischer-M	Both	9	Rep5	0.788616
Fischer-M	Centralities	25	Rep3	0.788616
Fischer-R	Centralities	23	Rep0	0.788616
Fischer-M	Both	25	Rep5	0.788477
Fischer	Both	29	Rep0	0.787925
Fischer-M	Both	2	Rep3	0.787925
Fischer-M	Both	8	Rep1	0.787925
Fischer-M	Both	9	Rep8	0.787925
Fischer-M	Modularities	16	Rep6	0.787925
Fischer	Centralities	10	Rep7	0.787372
Fischer	Centralities	29	Rep3	0.787372
Fischer	Modularities	23	Rep8	0.787372
Fischer	Modularities	7	Rep6	0.787372
Fischer-M	Both	2	Rep0	0.787372
Fischer-M	Both	3	Rep8	0.787372
Fischer-M	Both	7	Rep4	0.787372
Fischer-M	Centralities	20	Rep9	0.787372
Fischer-M	Centralities	32	Rep1	0.787372
Fischer-R	Centralities	18	Rep5	0.787372
Fischer-R	Centralities	9	Rep8	0.787372
Fischer	Centralities	10	Rep4	0.78682
Fischer	Centralities	16	Rep6	0.78682
Fischer	Centralities	20	Rep0	0.78682
Fischer	Centralities	23	Rep0	0.78682
Fischer	Centralities	25	Rep3	0.78682
Fischer-M	Both	14	Rep6	0.78682
Fischer-M	Both	21	Rep0	0.78682
Fischer-M	Both	22	Rep4	0.78682
Fischer-M	Both	31	Rep0	0.78682
Fischer-M	Both	32	Rep1	0.78682
Fischer-M	Both	34	Rep4	0.78682
Fischer-M	Both	9	Rep0	0.78682
Fischer-M	Centralities	13	Rep5	0.78682
Fischer-M	Centralities	1	Rep1	0.78682
Fischer-M	Centralities	1	Rep5	0.78682
Fischer-M	Centralities	1	Rep7	0.78682
Fischer-M	Centralities	20	Rep3	0.78682
Fischer-M	Centralities	20	Rep6	0.78682
Fischer-M	Centralities	22	Rep4	0.78682
Fischer-M	Centralities	23	Rep0	0.78682
Fischer-M	Centralities	23	Rep2	0.78682
Fischer-M	Centralities	23	Rep3	0.78682
Fischer-M	Centralities	27	Rep3	0.78682
Fischer-M	Centralities	28	Rep4	0.78682
Fischer-M	Centralities	28	Rep9	0.78682
Fischer-M	Centralities	2	Rep2	0.78682
Fischer-M	Centralities	3	Rep5	0.78682
Fischer-M	Centralities	5	Rep5	0.78682
Fischer-M	Centralities	6	Rep6	0.78682
Fischer-M	Centralities	9	Rep4	0.78682
Fischer-R	Centralities	0	Rep9	0.78682
Fischer-R	Centralities	10	Rep4	0.78682
Fischer-R	Centralities	10	Rep5	0.78682
Fischer-R	Centralities	10	Rep8	0.78682
Fischer-R	Centralities	11	Rep4	0.78682
Fischer-R	Centralities	12	Rep5	0.78682
Fischer-R	Centralities	13	Rep9	0.78682
Fischer-R	Centralities	15	Rep0	0.78682
Fischer-R	Centralities	16	Rep7	0.78682
Fischer-R	Centralities	17	Rep6	0.78682
Fischer-R	Centralities	17	Rep7	0.78682
Fischer-R	Centralities	20	Rep0	0.78682
Fischer-R	Centralities	20	Rep6	0.78682
Fischer-R	Centralities	22	Rep4	0.78682
Fischer-R	Centralities	23	Rep7	0.78682
Fischer-R	Centralities	24	Rep0	0.78682
Fischer-R	Centralities	25	Rep0	0.78682
Fischer-R	Centralities	26	Rep2	0.78682
Fischer-R	Centralities	28	Rep0	0.78682
Fischer-R	Centralities	28	Rep9	0.78682
Fischer-R	Centralities	2	Rep0	0.78682
Fischer-R	Centralities	2	Rep5	0.78682
Fischer-R	Centralities	30	Rep2	0.78682
Fischer-R	Centralities	3	Rep5	0.78682
Fischer-R	Centralities	3	Rep6	0.78682
Fischer-R	Centralities	3	Rep7	0.78682
Fischer-R	Centralities	4	Rep0	0.78682
Fischer-R	Centralities	4	Rep4	0.78682
Fischer-R	Centralities	4	Rep5	0.78682
Fischer-R	Centralities	5	Rep0	0.78682
Fischer-R	Centralities	5	Rep6	0.78682
Fischer-R	Centralities	6	Rep4	0.78682
Fischer-R	Centralities	6	Rep5	0.78682
Fischer-R	Centralities	7	Rep0	0.78682
Fischer-R	Centralities	8	Rep0	0.78682
Fischer-R	Centralities	9	Rep0	0.78682
Fischer-R	Centralities	9	Rep6	0.78682
Fischer-R	Modularities	14	Rep4	0.78682
Fischer	Centralities	17	Rep5	0.786267
Fischer	Centralities	33	Rep6	0.786267
Fischer	Centralities	34	Rep6	0.786267
Fischer-M	Both	32	Rep0	0.786267
Fischer-M	Modularities	1	Rep6	0.786267
Fischer-M	Modularities	23	Rep1	0.786267
Fischer-M	Modularities	23	Rep7	0.786267
Fischer	Centralities	13	Rep2	0.786129
Fischer	Centralities	28	Rep8	0.786129
Fischer	Centralities	29	Rep1	0.786129
Fischer-M	Both	11	Rep9	0.786129
Fischer-M	Both	14	Rep9	0.786129
Fischer-M	Both	30	Rep8	0.786129
Fischer-R	Centralities	27	Rep1	0.786129
Fischer	Centralities	20	Rep3	0.785576
Fischer-M	Both	17	Rep8	0.785576
Fischer-M	Both	21	Rep7	0.785576
Fischer-M	Both	24	Rep5	0.785576
Fischer-M	Centralities	21	Rep9	0.785576
Fischer-M	Modularities	15	Rep2	0.785576
Fischer-M	Modularities	26	Rep3	0.785576
Fischer-R	Centralities	27	Rep8	0.785576
Fischer	Centralities	18	Rep9	0.785023
Fischer	Centralities	23	Rep6	0.785023
Fischer	Centralities	4	Rep6	0.785023
Fischer	Modularities	15	Rep3	0.785023
Fischer-M	Both	10	Rep4	0.785023
Fischer-M	Centralities	10	Rep0	0.785023
Fischer-M	Centralities	12	Rep9	0.785023
Fischer-M	Centralities	19	Rep0	0.785023
Fischer-M	Centralities	20	Rep2	0.785023
Fischer-M	Centralities	27	Rep5	0.785023
Fischer-M	Modularities	12	Rep7	0.785023
Fischer-M	Modularities	15	Rep7	0.785023
Fischer-M	Modularities	17	Rep5	0.785023
Fischer-M	Modularities	2	Rep6	0.785023
Fischer-R	Centralities	20	Rep2	0.785023
Fischer-R	Centralities	9	Rep9	0.785023
Fischer	Both	0	Rep4	0.784471
Fischer	Centralities	0	Rep6	0.784471
Fischer	Centralities	20	Rep7	0.784471
Fischer	Centralities	22	Rep6	0.784471
Fischer	Centralities	30	Rep4	0.784471
Fischer	Centralities	8	Rep8	0.784471
Fischer-M	Both	12	Rep2	0.784471
Fischer-M	Both	22	Rep0	0.784471
Fischer-M	Centralities	16	Rep5	0.784471
Fischer-M	Centralities	21	Rep0	0.784471
Fischer-M	Centralities	28	Rep0	0.784471
Fischer-M	Centralities	9	Rep3	0.784471
Fischer-R	Centralities	10	Rep7	0.784471
Fischer-R	Centralities	16	Rep5	0.784471
Fischer-R	Centralities	30	Rep5	0.784471
Fischer-R	Centralities	31	Rep9	0.784471
Fischer-R	Centralities	9	Rep3	0.784471
Fischer-R	Centralities	16	Rep3	0.784333
Fischer-R	Centralities	11	Rep8	0.783918
Fischer	Centralities	16	Rep7	0.78378
Fischer-M	Both	14	Rep1	0.78378
Fischer	Modularities	7	Rep0	0.783227
Fischer-M	Both	1	Rep1	0.783227
Fischer-M	Both	2	Rep6	0.783227
Fischer-M	Both	7	Rep0	0.783227
Fischer-M	Modularities	12	Rep8	0.783227
Fischer-M	Modularities	14	Rep7	0.783227
Fischer-M	Modularities	21	Rep3	0.783227
Fischer-M	Modularities	3	Rep3	0.783227
Fischer-M	Modularities	4	Rep3	0.783227
Fischer-M	Modularities	7	Rep9	0.783227
Fischer-R	Centralities	17	Rep2	0.783227
Fischer-R	Centralities	18	Rep4	0.783227
Fischer-R	Centralities	8	Rep4	0.783227
Fischer	Centralities	13	Rep1	0.782675
Fischer	Centralities	17	Rep2	0.782675
Fischer	Modularities	28	Rep2	0.782675
Fischer-M	Both	1	Rep7	0.782675
Fischer-M	Both	20	Rep0	0.782675
Fischer-M	Both	23	Rep7	0.782675
Fischer-M	Centralities	13	Rep3	0.782675
Fischer-M	Centralities	17	Rep9	0.782675
Fischer-M	Centralities	21	Rep6	0.782675
Fischer-M	Centralities	26	Rep3	0.782675
Fischer-M	Centralities	3	Rep3	0.782675
Fischer-M	Modularities	13	Rep3	0.782675
Fischer-M	Modularities	3	Rep0	0.782675
Fischer-M	Modularities	8	Rep6	0.782675
Fischer-R	Centralities	0	Rep0	0.782675
Fischer-R	Centralities	23	Rep2	0.782675
Fischer-R	Centralities	29	Rep4	0.782675
Fischer-R	Centralities	31	Rep3	0.782675
Fischer-R	Centralities	33	Rep9	0.782675
Fischer-R	Centralities	3	Rep2	0.782675
Fischer-R	Centralities	4	Rep2	0.782675
Fischer-R	Centralities	5	Rep2	0.782675
Fischer	Centralities	15	Rep0	0.782122
Fischer	Centralities	17	Rep0	0.782122
Fischer	Centralities	29	Rep6	0.782122
Fischer	Centralities	30	Rep8	0.782122
Fischer	Centralities	32	Rep0	0.782122
Fischer-M	Modularities	10	Rep5	0.782122
Fischer-M	Modularities	11	Rep9	0.782122
Fischer-M	Modularities	21	Rep2	0.782122
Fischer-M	Modularities	23	Rep9	0.782122
Fischer-M	Modularities	25	Rep2	0.782122
Fischer-M	Modularities	31	Rep6	0.782122
Fischer-M	Modularities	3	Rep5	0.782122
Fischer-M	Modularities	7	Rep2	0.782122
Fischer-M	Modularities	7	Rep8	0.782122
Fischer-M	Modularities	8	Rep5	0.782122
Fischer-M	Both	13	Rep5	0.781984
Fischer-M	Both	32	Rep3	0.781984
Fischer-M	Modularities	16	Rep8	0.781984
Fischer	Centralities	24	Rep1	0.781431
Fischer-M	Both	0	Rep0	0.781431
Fischer-M	Modularities	32	Rep3	0.781431
Fischer-M	Modularities	33	Rep7	0.781431
Fischer	Centralities	14	Rep4	0.780879
Fischer	Centralities	9	Rep5	0.780879
Fischer	Modularities	2	Rep8	0.780879
Fischer-M	Both	27	Rep0	0.780879
Fischer-M	Modularities	22	Rep5	0.780879
Fischer-M	Modularities	22	Rep9	0.780879
Fischer-M	Modularities	25	Rep6	0.780879
Fischer-M	Modularities	28	Rep7	0.780879
Fischer-R	Centralities	0	Rep6	0.780879
Fischer-R	Centralities	19	Rep9	0.780879
Fischer	Centralities	12	Rep0	0.780326
Fischer	Centralities	14	Rep0	0.780326
Fischer	Centralities	14	Rep2	0.780326
Fischer	Centralities	22	Rep9	0.780326
Fischer	Centralities	27	Rep7	0.780326
Fischer	Centralities	2	Rep8	0.780326
Fischer-M	Both	15	Rep2	0.780326
Fischer-M	Both	5	Rep5	0.780326
Fischer-M	Centralities	0	Rep4	0.780326
Fischer-M	Centralities	1	Rep3	0.780326
Fischer-M	Centralities	22	Rep2	0.780326
Fischer-M	Centralities	9	Rep0	0.780326
Fischer-R	Centralities	0	Rep1	0.780326
Fischer-R	Centralities	16	Rep0	0.780326
Fischer-R	Centralities	21	Rep5	0.780326
Fischer-R	Centralities	25	Rep4	0.780326
Fischer-R	Centralities	29	Rep2	0.780326
Fischer-R	Centralities	30	Rep9	0.780326
Fischer-R	Centralities	4	Rep6	0.780326
Fischer-R	Centralities	6	Rep6	0.780326
Fischer-R	Centralities	7	Rep6	0.780326
Fischer-R	Centralities	9	Rep4	0.780326
Fischer-M	Both	17	Rep0	0.779773
Fischer-M	Centralities	31	Rep0	0.779773
Fischer-M	Modularities	32	Rep2	0.779773
Fischer-R	Modularities	0	Rep2	0.779773
Fischer	Both	15	Rep0	0.779635
Fischer-M	Both	12	Rep3	0.779635
Fischer-M	Both	21	Rep9	0.779635
Fischer-M	Both	28	Rep3	0.779635
Fischer-M	Both	8	Rep8	0.779635
Fischer-M	Modularities	21	Rep0	0.779635
Fischer-R	Centralities	14	Rep9	0.779635
Fischer	Both	26	Rep1	0.779083
Fischer	Both	26	Rep6	0.779083
Fischer	Centralities	24	Rep8	0.779083
Fischer	Modularities	1	Rep0	0.779083
Fischer-M	Both	12	Rep4	0.779083
Fischer-M	Both	20	Rep8	0.779083
Fischer-M	Both	4	Rep8	0.779083
Fischer-M	Modularities	10	Rep8	0.779083
Fischer-M	Modularities	21	Rep5	0.779083
Fischer-R	Both	20	Rep7	0.779083
Fischer-R	Centralities	11	Rep3	0.779083
Fischer-R	Centralities	19	Rep0	0.779083
Fischer-R	Centralities	29	Rep5	0.779083
Fischer	Both	16	Rep2	0.77853
Fischer-M	Both	11	Rep8	0.77853
Fischer-M	Both	2	Rep9	0.77853
Fischer-M	Both	5	Rep0	0.77853
Fischer-M	Both	5	Rep6	0.77853
Fischer-M	Both	6	Rep5	0.77853
Fischer-M	Both	6	Rep9	0.77853
Fischer-M	Both	7	Rep2	0.77853
Fischer-M	Centralities	17	Rep7	0.77853
Fischer-M	Centralities	19	Rep9	0.77853
Fischer-M	Modularities	10	Rep1	0.77853
Fischer-M	Modularities	10	Rep7	0.77853
Fischer-M	Modularities	12	Rep2	0.77853
Fischer-M	Modularities	12	Rep4	0.77853
Fischer-M	Modularities	12	Rep6	0.77853
Fischer-M	Modularities	14	Rep4	0.77853
Fischer-M	Modularities	15	Rep4	0.77853
Fischer-M	Modularities	20	Rep6	0.77853
Fischer-M	Modularities	21	Rep4	0.77853
Fischer-M	Modularities	22	Rep1	0.77853
Fischer-M	Modularities	22	Rep6	0.77853
Fischer-M	Modularities	22	Rep8	0.77853
Fischer-M	Modularities	23	Rep2	0.77853
Fischer-M	Modularities	2	Rep2	0.77853
Fischer-M	Modularities	30	Rep4	0.77853
Fischer-M	Modularities	3	Rep1	0.77853
Fischer-M	Modularities	3	Rep2	0.77853
Fischer-M	Modularities	3	Rep8	0.77853
Fischer-M	Modularities	5	Rep0	0.77853
Fischer-M	Modularities	5	Rep2	0.77853
Fischer-R	Centralities	10	Rep2	0.77853
Fischer-R	Centralities	14	Rep4	0.77853
Fischer-R	Centralities	5	Rep4	0.77853
Fischer	Centralities	18	Rep4	0.777977
Fischer	Centralities	25	Rep0	0.777977
Fischer	Centralities	27	Rep6	0.777977
Fischer	Centralities	28	Rep2	0.777977
Fischer	Centralities	32	Rep2	0.777977
Fischer	Modularities	0	Rep6	0.777977
Fischer-M	Both	27	Rep4	0.777977
Fischer-M	Modularities	0	Rep7	0.777977
Fischer-R	Centralities	11	Rep6	0.777977
Fischer-R	Centralities	13	Rep7	0.777977
Fischer-R	Centralities	22	Rep0	0.777977
Fischer-R	Centralities	30	Rep0	0.777977
Fischer-M	Both	13	Rep4	0.777839
Fischer-R	Centralities	24	Rep4	0.777425
Fischer	Centralities	25	Rep5	0.777287
Fischer	Centralities	29	Rep4	0.777287
Fischer	Modularities	12	Rep8	0.777287
Fischer-M	Both	0	Rep4	0.777287
Fischer-M	Both	26	Rep6	0.777287
Fischer-M	Centralities	31	Rep5	0.777287
Fischer	Centralities	32	Rep3	0.776734
Fischer	Modularities	18	Rep0	0.776734
Fischer-M	Both	23	Rep0	0.776734
Fischer-M	Both	7	Rep8	0.776734
Fischer-M	Modularities	14	Rep3	0.776734
Fischer-M	Modularities	19	Rep4	0.776734
Fischer-M	Modularities	1	Rep7	0.776734
Fischer-M	Modularities	20	Rep3	0.776734
Fischer-M	Modularities	9	Rep7	0.776734
Fischer-R	Centralities	21	Rep6	0.776734
Fischer-R	Centralities	27	Rep0	0.776734
Fischer-R	Centralities	6	Rep8	0.776734
Fischer-R	Centralities	6	Rep9	0.776734
Fischer	Centralities	12	Rep6	0.776181
Fischer	Centralities	8	Rep4	0.776181
Fischer-M	Both	12	Rep6	0.776181
Fischer-M	Both	13	Rep7	0.776181
Fischer-M	Both	7	Rep1	0.776181
Fischer-M	Centralities	13	Rep6	0.776181
Fischer-M	Modularities	33	Rep4	0.776181
Fischer-M	Modularities	6	Rep5	0.776181
Fischer-R	Both	0	Rep0	0.776181
Fischer-R	Centralities	13	Rep0	0.776181
Fischer-R	Centralities	25	Rep2	0.776181
Fischer	Centralities	18	Rep5	0.775629
Fischer	Centralities	19	Rep5	0.775629
Fischer	Centralities	22	Rep2	0.775629
Fischer	Centralities	28	Rep0	0.775629
Fischer	Centralities	32	Rep6	0.775629
Fischer	Centralities	9	Rep0	0.775629
Fischer-M	Both	1	Rep0	0.775629
Fischer-M	Modularities	26	Rep7	0.775629
Fischer-M	Modularities	34	Rep4	0.775629
Fischer	Centralities	27	Rep8	0.77549
Fischer-M	Both	15	Rep8	0.77549
Fischer-M	Both	22	Rep6	0.77549
Fischer-M	Modularities	28	Rep5	0.77549
Fischer	Both	12	Rep7	0.774938
Fischer	Both	7	Rep0	0.774938
Fischer	Centralities	27	Rep1	0.774938
Fischer-M	Modularities	1	Rep9	0.774938
Fischer-R	Centralities	17	Rep4	0.774938
Fischer-R	Centralities	31	Rep8	0.774938
Fischer	Modularities	4	Rep4	0.774385
Fischer	Modularities	5	Rep1	0.774385
Fischer-M	Both	29	Rep6	0.774385
Fischer-M	Centralities	24	Rep2	0.774385
Fischer-M	Modularities	12	Rep3	0.774385
Fischer-M	Modularities	18	Rep4	0.774385
Fischer-M	Modularities	26	Rep5	0.774385
Fischer-M	Modularities	4	Rep0	0.774385
Fischer-M	Modularities	5	Rep9	0.774385
Fischer-M	Modularities	6	Rep6	0.774385
Fischer-R	Both	1	Rep9	0.774385
Fischer	Centralities	26	Rep8	0.773833
Fischer	Centralities	26	Rep9	0.773833
Fischer	Modularities	9	Rep3	0.773833
Fischer-M	Modularities	22	Rep2	0.773833
Fischer-M	Modularities	7	Rep1	0.773833
Fischer-R	Centralities	4	Rep9	0.773833
Fischer-R	Centralities	6	Rep2	0.773833
Fischer-M	Centralities	24	Rep1	0.773694
Fischer	Centralities	23	Rep9	0.77328
Fischer	Centralities	30	Rep1	0.773142
Fischer-M	Both	6	Rep4	0.773142
Fischer-R	Centralities	28	Rep7	0.773142
Fischer	Both	8	Rep9	0.772589
Fischer	Modularities	34	Rep7	0.772589
Fischer-M	Both	20	Rep2	0.772589
Fischer-M	Centralities	13	Rep8	0.772589
Fischer-M	Centralities	15	Rep1	0.772589
Fischer-M	Centralities	21	Rep7	0.772589
Fischer-M	Modularities	16	Rep2	0.772589
Fischer-M	Modularities	19	Rep7	0.772589
Fischer-R	Centralities	16	Rep2	0.772589
Fischer	Both	0	Rep2	0.772036
Fischer-M	Both	16	Rep7	0.772036
Fischer-M	Modularities	11	Rep1	0.772036
Fischer-M	Modularities	11	Rep6	0.772036
Fischer-M	Modularities	28	Rep6	0.772036
Fischer-M	Modularities	4	Rep5	0.772036
Fischer-M	Modularities	4	Rep6	0.772036
Fischer-M	Modularities	5	Rep6	0.772036
Fischer-R	Both	14	Rep1	0.772036
Fischer-R	Centralities	12	Rep4	0.772036
Fischer-R	Centralities	20	Rep5	0.772036
Fischer	Centralities	24	Rep2	0.771484
Fischer	Centralities	24	Rep7	0.771484
Fischer	Centralities	33	Rep2	0.771484
Fischer-M	Both	18	Rep2	0.771484
Fischer-M	Modularities	14	Rep6	0.771484
Fischer-M	Modularities	15	Rep6	0.771484
Fischer-M	Modularities	18	Rep5	0.771484
Fischer-M	Modularities	26	Rep9	0.771484
Fischer-M	Modularities	2	Rep5	0.771484
Fischer-M	Modularities	30	Rep8	0.771484
Fischer-M	Modularities	32	Rep6	0.771484
Fischer-R	Centralities	16	Rep6	0.771484
Fischer-R	Centralities	8	Rep2	0.771484
Fischer-M	Modularities	33	Rep5	0.771346
Fischer-R	Centralities	26	Rep4	0.770931
Fischer	Both	27	Rep9	0.770793
Fischer	Both	28	Rep6	0.770793
Fischer	Centralities	28	Rep3	0.770793
Fischer-R	Centralities	12	Rep1	0.770793
Fischer-M	Both	26	Rep3	0.77024
Fischer-M	Both	5	Rep4	0.77024
Fischer-M	Centralities	30	Rep3	0.77024
Fischer-M	Modularities	27	Rep1	0.77024
Fischer-M	Modularities	6	Rep9	0.77024
Fischer-M	Modularities	8	Rep9	0.77024
Fischer	Both	31	Rep0	0.769688
Fischer-M	Centralities	13	Rep2	0.769688
Fischer-M	Modularities	16	Rep4	0.769688
Fischer-M	Modularities	8	Rep4	0.769688
Fischer-R	Centralities	26	Rep0	0.769688
Fischer-R	Centralities	7	Rep3	0.769688
Fischer-R	Modularities	18	Rep2	0.769688
Fischer	Centralities	15	Rep8	0.769135
Fischer-M	Centralities	26	Rep4	0.769135
Fischer-M	Modularities	12	Rep1	0.769135
Fischer-M	Modularities	16	Rep9	0.769135
Fischer-M	Modularities	30	Rep9	0.769135
Fischer-M	Modularities	31	Rep8	0.769135
Fischer-M	Modularities	9	Rep2	0.769135
Fischer-M	Both	11	Rep3	0.768997
Fischer-M	Both	14	Rep4	0.768997
Fischer	Centralities	34	Rep5	0.768444
Fischer	Modularities	15	Rep0	0.768444
Fischer-M	Both	21	Rep3	0.768444
Fischer-M	Centralities	32	Rep2	0.768444
Fischer-M	Modularities	24	Rep3	0.768444
Fischer	Both	27	Rep0	0.767892
Fischer	Modularities	3	Rep6	0.767892
Fischer	Modularities	4	Rep5	0.767892
Fischer-M	Both	11	Rep0	0.767892
Fischer-M	Both	2	Rep4	0.767892
Fischer-M	Both	3	Rep9	0.767892
Fischer-M	Both	8	Rep5	0.767892
Fischer-M	Modularities	10	Rep6	0.767892
Fischer-M	Modularities	11	Rep0	0.767892
Fischer	Centralities	21	Rep9	0.767339
Fischer-M	Centralities	11	Rep7	0.767339
Fischer-M	Modularities	26	Rep8	0.767339
Fischer-R	Both	8	Rep6	0.767339
Fischer-R	Centralities	26	Rep9	0.767339
Fischer	Centralities	25	Rep1	0.767201
Fischer-M	Both	34	Rep8	0.766786
Fischer-R	Both	19	Rep1	0.766786
Fischer-R	Modularities	16	Rep1	0.766786
Fischer	Both	27	Rep6	0.766648
Fischer-M	Both	6	Rep7	0.766648
Fischer-M	Centralities	16	Rep3	0.766648
Fischer-M	Centralities	28	Rep1	0.766648
Fischer-M	Centralities	28	Rep5	0.766648
Fischer-M	Modularities	32	Rep7	0.766648
Fischer-M	Both	12	Rep1	0.766096
Fischer-M	Both	13	Rep1	0.766096
Fischer-R	Centralities	15	Rep2	0.766096
Fischer-R	Centralities	25	Rep9	0.766096
Fischer-R	Centralities	32	Rep7	0.766096
Fischer	Both	27	Rep2	0.765543
Fischer-R	Modularities	20	Rep7	0.765543
Fischer-R	Modularities	6	Rep4	0.765543
Fischer-M	Modularities	17	Rep3	0.76499
Fischer-M	Modularities	7	Rep3	0.76499
Fischer	Centralities	33	Rep8	0.764852
Fischer	Modularities	18	Rep3	0.764852
Fischer-R	Centralities	23	Rep1	0.764852
Fischer-R	Centralities	29	Rep9	0.764852
Fischer	Centralities	25	Rep6	0.764438
Fischer	Centralities	31	Rep2	0.764438
Fischer-M	Modularities	28	Rep2	0.764438
Fischer	Modularities	19	Rep0	0.7643
Fischer	Modularities	19	Rep7	0.7643
Fischer	Both	13	Rep2	0.763747
Fischer	Centralities	29	Rep7	0.763747
Fischer	Modularities	29	Rep3	0.763747
Fischer	Modularities	3	Rep7	0.763747
Fischer-M	Both	10	Rep0	0.763747
Fischer-M	Both	26	Rep1	0.763747
Fischer-M	Both	30	Rep3	0.763747
Fischer-M	Both	3	Rep1	0.763747
Fischer-M	Both	5	Rep2	0.763747
Fischer-M	Centralities	18	Rep9	0.763747
Fischer-M	Modularities	8	Rep1	0.763747
Fischer-R	Centralities	13	Rep3	0.763747
Fischer	Modularities	11	Rep7	0.763194
Fischer-M	Both	12	Rep0	0.763194
Fischer-M	Both	8	Rep3	0.763194
Fischer-M	Modularities	2	Rep9	0.763194
Fischer-M	Both	27	Rep3	0.763056
Fischer-M	Both	19	Rep7	0.762642
Fischer-M	Centralities	33	Rep9	0.762642
Fischer-M	Modularities	15	Rep1	0.762642
Fischer-R	Modularities	15	Rep7	0.762642
Fischer-R	Modularities	17	Rep0	0.762642
Fischer-R	Modularities	1	Rep6	0.762642
Fischer	Both	28	Rep9	0.762503
Fischer	Centralities	32	Rep1	0.762503
Fischer	Centralities	33	Rep5	0.762503
Fischer-M	Both	15	Rep3	0.762503
Fischer-M	Both	30	Rep6	0.762503
Fischer	Both	21	Rep1	0.761951
Fischer	Both	32	Rep3	0.761951
Fischer	Modularities	9	Rep6	0.761951
Fischer	Both	33	Rep7	0.761398
Fischer	Modularities	10	Rep0	0.761398
Fischer	Modularities	15	Rep4	0.761398
Fischer-M	Both	10	Rep1	0.761398
Fischer-M	Both	20	Rep1	0.761398
Fischer-M	Both	4	Rep7	0.761398
Fischer-M	Modularities	31	Rep9	0.761398
Fischer-R	Centralities	15	Rep4	0.761398
Fischer	Modularities	17	Rep9	0.760846
Fischer-M	Both	25	Rep9	0.760846
Fischer-M	Both	8	Rep2	0.760846
Fischer-M	Modularities	10	Rep0	0.760846
Fischer-M	Modularities	10	Rep2	0.760846
Fischer-M	Modularities	10	Rep4	0.760846
Fischer-M	Modularities	10	Rep9	0.760846
Fischer-M	Modularities	11	Rep7	0.760846
Fischer-M	Modularities	13	Rep0	0.760846
Fischer-M	Modularities	13	Rep7	0.760846
Fischer-M	Modularities	14	Rep0	0.760846
Fischer-M	Modularities	14	Rep9	0.760846
Fischer-M	Modularities	16	Rep1	0.760846
Fischer-M	Modularities	16	Rep7	0.760846
Fischer-M	Modularities	17	Rep1	0.760846
Fischer-M	Modularities	21	Rep1	0.760846
Fischer-M	Modularities	21	Rep6	0.760846
Fischer-M	Modularities	21	Rep9	0.760846
Fischer-M	Modularities	24	Rep1	0.760846
Fischer-M	Modularities	24	Rep4	0.760846
Fischer-M	Modularities	24	Rep6	0.760846
Fischer-M	Modularities	25	Rep4	0.760846
Fischer-M	Modularities	27	Rep4	0.760846
Fischer-M	Modularities	2	Rep1	0.760846
Fischer-M	Modularities	30	Rep1	0.760846
Fischer-M	Modularities	31	Rep1	0.760846
Fischer-M	Modularities	4	Rep8	0.760846
Fischer-M	Modularities	5	Rep4	0.760846
Fischer-M	Modularities	5	Rep7	0.760846
Fischer-M	Modularities	5	Rep8	0.760846
Fischer-M	Modularities	6	Rep8	0.760846
Fischer-M	Modularities	7	Rep5	0.760846
Fischer-M	Modularities	7	Rep7	0.760846
Fischer-R	Both	30	Rep2	0.760846
Fischer-R	Modularities	12	Rep0	0.760846
Fischer-R	Centralities	12	Rep2	0.760707
Fischer-R	Centralities	23	Rep8	0.760707
Fischer-R	Centralities	30	Rep8	0.760707
Fischer	Centralities	28	Rep1	0.760155
Fischer	Modularities	6	Rep1	0.760155
Fischer-M	Both	1	Rep8	0.760155
Fischer-M	Both	31	Rep5	0.760155
Fischer-M	Centralities	9	Rep9	0.760155
Fischer-R	Centralities	22	Rep6	0.760155
Fischer	Both	20	Rep3	0.759602
Fischer	Both	28	Rep7	0.759602
Fischer	Both	9	Rep6	0.759602
Fischer	Modularities	16	Rep0	0.759602
Fischer-M	Both	3	Rep4	0.759602
Fischer-M	Both	3	Rep6	0.759602
Fischer-M	Modularities	29	Rep5	0.759602
Fischer	Modularities	10	Rep3	0.759049
Fischer-M	Both	26	Rep0	0.759049
Fischer-R	Both	9	Rep1	0.759049
Fischer-R	Modularities	13	Rep4	0.759049
Fischer-M	Centralities	8	Rep1	0.758911
Fischer-M	Modularities	31	Rep7	0.758911
Fischer	Centralities	25	Rep2	0.758497
Fischer-M	Modularities	1	Rep1	0.758497
Fischer-R	Modularities	15	Rep6	0.758497
Fischer-M	Both	12	Rep5	0.758359
Fischer-M	Both	14	Rep5	0.758359
Fischer-M	Both	19	Rep3	0.758359
Fischer-M	Both	20	Rep9	0.758359
Fischer-R	Centralities	33	Rep2	0.758359
Fischer	Both	26	Rep8	0.757806
Fischer	Modularities	12	Rep1	0.757806
Fischer	Modularities	17	Rep8	0.757806
Fischer	Modularities	32	Rep9	0.757806
Fischer-M	Both	30	Rep7	0.757806
Fischer-R	Centralities	12	Rep9	0.757806
Fischer-R	Centralities	17	Rep1	0.757806
Fischer	Both	14	Rep0	0.757253
Fischer	Both	6	Rep7	0.757253
Fischer	Modularities	20	Rep2	0.757253
Fischer	Modularities	3	Rep0	0.757253
Fischer-M	Both	24	Rep4	0.757253
Fischer-M	Both	2	Rep5	0.757253
Fischer-M	Both	4	Rep1	0.757253
Fischer-M	Modularities	17	Rep4	0.757253
Fischer-M	Modularities	24	Rep9	0.757253
Fischer-M	Modularities	5	Rep3	0.757253
Fischer-M	Modularities	6	Rep1	0.757253
Fischer-M	Both	29	Rep4	0.756701
Fischer-M	Both	8	Rep9	0.756701
Fischer-M	Modularities	23	Rep6	0.756701
Fischer-R	Both	0	Rep8	0.756701
Fischer-R	Both	33	Rep6	0.756701
Fischer-M	Both	18	Rep8	0.756563
Fischer-M	Both	27	Rep8	0.756148
Fischer-M	Both	29	Rep0	0.756148
Fischer-M	Centralities	10	Rep6	0.756148
Fischer-R	Centralities	26	Rep7	0.756148
Fischer	Both	13	Rep3	0.75601
Fischer	Both	13	Rep4	0.75601
Fischer-M	Both	15	Rep5	0.75601
Fischer-M	Both	21	Rep8	0.75601
Fischer-M	Modularities	29	Rep3	0.75601
Fischer-R	Centralities	9	Rep2	0.75601
Fischer	Both	3	Rep0	0.755457
Fischer	Centralities	28	Rep7	0.755457
Fischer	Modularities	1	Rep7	0.755457
Fischer-M	Both	20	Rep7	0.755457
Fischer-M	Modularities	18	Rep6	0.755457
Fischer-M	Modularities	30	Rep3	0.755457
Fischer-R	Centralities	34	Rep9	0.755457
Fischer	Both	9	Rep3	0.754905
Fischer	Modularities	6	Rep8	0.754905
Fischer-M	Both	28	Rep4	0.754905
Fischer-M	Both	7	Rep3	0.754905
Fischer-M	Modularities	22	Rep3	0.754905
Fischer-R	Both	30	Rep9	0.754905
Fischer-R	Both	8	Rep7	0.754905
Fischer-R	Modularities	5	Rep6	0.754905
Fischer	Centralities	31	Rep6	0.754352
Fischer	Modularities	9	Rep8	0.754352
Fischer-M	Modularities	20	Rep1	0.754352
Fischer-M	Modularities	26	Rep2	0.754352
Fischer-M	Modularities	3	Rep7	0.754352
Fischer-M	Modularities	4	Rep7	0.754352
Fischer-M	Modularities	5	Rep5	0.754352
Fischer-R	Modularities	6	Rep6	0.754352
Fischer-M	Both	17	Rep9	0.754214
Fischer-M	Both	27	Rep5	0.754214
Fischer-M	Both	22	Rep8	0.753799
Fischer-M	Modularities	6	Rep3	0.753799
Fischer	Both	2	Rep7	0.753661
Fischer	Centralities	17	Rep1	0.753661
Fischer-M	Both	9	Rep4	0.753661
Fischer-M	Modularities	33	Rep6	0.753661
Fischer-M	Modularities	34	Rep7	0.753661
Fischer-R	Centralities	25	Rep7	0.753661
Fischer	Both	14	Rep6	0.753109
Fischer	Modularities	11	Rep0	0.753109
Fischer-M	Both	3	Rep5	0.753109
Fischer-R	Modularities	30	Rep3	0.753109
Fischer	Modularities	20	Rep4	0.752556
Fischer	Modularities	33	Rep2	0.752556
Fischer-M	Both	16	Rep0	0.752556
Fischer-M	Modularities	20	Rep0	0.752556
Fischer-R	Modularities	22	Rep4	0.752556
Fischer-R	Modularities	6	Rep1	0.752556
Fischer-R	Modularities	7	Rep3	0.752556
Fischer-M	Both	14	Rep8	0.752418
Fischer-M	Modularities	22	Rep7	0.752418
Fischer-M	Modularities	26	Rep1	0.752418
Fischer	Both	1	Rep5	0.752003
Fischer-M	Modularities	0	Rep5	0.752003
Fischer-R	Modularities	9	Rep5	0.752003
Fischer	Centralities	22	Rep5	0.751865
Fischer	Centralities	23	Rep8	0.751865
Fischer	Centralities	30	Rep3	0.751865
Fischer	Both	14	Rep7	0.751313
Fischer	Both	22	Rep9	0.751313
Fischer	Both	9	Rep9	0.751313
Fischer	Centralities	15	Rep1	0.751313
Fischer	Centralities	17	Rep7	0.751313
Fischer	Centralities	26	Rep3	0.751313
Fischer	Centralities	32	Rep4	0.751313
Fischer	Modularities	4	Rep0	0.751313
Fischer-M	Both	10	Rep8	0.751313
Fischer-R	Both	2	Rep9	0.751313
Fischer-R	Centralities	24	Rep8	0.751313
Fischer	Centralities	15	Rep7	0.75076
Fischer	Modularities	14	Rep5	0.75076
Fischer	Modularities	3	Rep4	0.75076
Fischer	Modularities	3	Rep8	0.75076
Fischer	Modularities	4	Rep2	0.75076
Fischer	Modularities	5	Rep5	0.75076
Fischer	Modularities	7	Rep9	0.75076
Fischer-M	Both	13	Rep6	0.75076
Fischer-M	Both	16	Rep5	0.75076
Fischer-M	Both	5	Rep1	0.75076
Fischer-M	Both	7	Rep9	0.75076
Fischer-R	Both	31	Rep6	0.75076
Fischer	Both	27	Rep3	0.750207
Fischer	Modularities	0	Rep1	0.750207
Fischer-M	Modularities	11	Rep2	0.750207
Fischer-M	Modularities	11	Rep3	0.750207
Fischer-M	Modularities	12	Rep9	0.750207
Fischer-M	Modularities	13	Rep1	0.750207
Fischer-M	Modularities	13	Rep2	0.750207
Fischer-M	Modularities	17	Rep6	0.750207
Fischer-M	Modularities	20	Rep8	0.750207
Fischer-M	Modularities	27	Rep6	0.750207
Fischer-M	Modularities	29	Rep4	0.750207
Fischer-R	Both	19	Rep0	0.750207
Fischer-M	Both	22	Rep7	0.750069
Fischer-M	Modularities	27	Rep7	0.750069
Fischer-M	Centralities	12	Rep6	0.749655
Fischer-M	Modularities	0	Rep6	0.749655
Fischer-M	Modularities	28	Rep8	0.749655
Fischer	Both	27	Rep1	0.749516
Fischer	Both	33	Rep1	0.749516
Fischer-M	Both	8	Rep7	0.749516
Fischer-M	Centralities	31	Rep8	0.749516
Fischer-M	Modularities	28	Rep3	0.749516
Fischer-R	Centralities	32	Rep1	0.749516
Fischer	Centralities	14	Rep1	0.748964
Fischer-M	Both	11	Rep1	0.748964
Fischer-M	Both	27	Rep6	0.748964
Fischer-M	Centralities	10	Rep9	0.748964
Fischer	Both	14	Rep4	0.748411
Fischer	Both	1	Rep0	0.748411
Fischer-M	Both	13	Rep0	0.748411
Fischer-M	Both	23	Rep4	0.748411
Fischer-R	Both	0	Rep9	0.748411
Fischer-R	Both	32	Rep6	0.748411
Fischer-R	Modularities	7	Rep2	0.748411
Fischer	Both	19	Rep5	0.748273
Fischer-M	Modularities	25	Rep0	0.748273
Fischer	Both	9	Rep0	0.747859
Fischer	Modularities	28	Rep8	0.747859
Fischer-M	Both	22	Rep1	0.747859
Fischer-M	Modularities	13	Rep9	0.747859
Fischer-M	Modularities	14	Rep1	0.747859
Fischer-M	Modularities	27	Rep8	0.747859
Fischer-M	Modularities	31	Rep2	0.747859
Fischer-R	Modularities	34	Rep8	0.747859
Fischer	Modularities	21	Rep9	0.74772
Fischer-M	Both	29	Rep3	0.74772
Fischer	Centralities	22	Rep0	0.747306
Fischer-M	Both	0	Rep7	0.747306
Fischer-R	Both	15	Rep1	0.747306
Fischer	Both	17	Rep3	0.747168
Fischer	Both	19	Rep7	0.747168
Fischer	Both	1	Rep7	0.747168
Fischer	Both	3	Rep1	0.747168
Fischer	Both	7	Rep5	0.747168
Fischer	Centralities	30	Rep0	0.747168
Fischer	Modularities	27	Rep2	0.747168
Fischer	Modularities	9	Rep4	0.747168
Fischer-M	Both	12	Rep9	0.747168
Fischer-M	Modularities	20	Rep9	0.747168
Fischer-M	Modularities	25	Rep3	0.747168
Fischer	Modularities	10	Rep7	0.746615
Fischer	Modularities	25	Rep3	0.746615
Fischer	Modularities	3	Rep5	0.746615
Fischer	Modularities	5	Rep4	0.746615
Fischer	Modularities	7	Rep4	0.746615
Fischer-M	Both	10	Rep2	0.746615
Fischer-M	Both	28	Rep9	0.746615
Fischer-R	Both	15	Rep5	0.746615
Fischer-R	Both	30	Rep6	0.746615
Fischer	Modularities	16	Rep9	0.746062
Fischer-M	Both	14	Rep2	0.746062
Fischer-M	Both	29	Rep8	0.74551
Fischer-M	Modularities	30	Rep7	0.74551
Fischer-R	Modularities	18	Rep4	0.74551
Fischer	Both	15	Rep7	0.745372
Fischer	Both	32	Rep0	0.745372
Fischer	Modularities	22	Rep3	0.745372
Fischer-M	Both	17	Rep6	0.745372
Fischer-M	Centralities	27	Rep7	0.745372
Fischer-M	Modularities	23	Rep3	0.745372
Fischer-M	Modularities	27	Rep0	0.745372
Fischer-M	Modularities	28	Rep0	0.745372
Fischer-M	Modularities	29	Rep0	0.745372
Fischer-M	Modularities	32	Rep5	0.745372
Fischer-M	Modularities	33	Rep3	0.745372
Fischer-R	Centralities	14	Rep2	0.745372
Fischer	Both	13	Rep7	0.744819
Fischer	Modularities	11	Rep8	0.744819
Fischer	Modularities	20	Rep8	0.744819
Fischer	Modularities	2	Rep9	0.744819
Fischer	Modularities	6	Rep7	0.744819
Fischer-M	Modularities	24	Rep5	0.744819
Fischer-M	Modularities	31	Rep3	0.744819
Fischer-R	Both	12	Rep1	0.744819
Fischer-R	Both	2	Rep6	0.744819
Fischer	Both	17	Rep6	0.744266
Fischer	Both	19	Rep2	0.744266
Fischer	Both	2	Rep8	0.744266
Fischer	Modularities	11	Rep9	0.744266
Fischer-M	Both	16	Rep2	0.744266
Fischer-R	Modularities	24	Rep8	0.744266
Fischer	Both	9	Rep7	0.743714
Fischer	Modularities	25	Rep2	0.743714
Fischer-M	Modularities	26	Rep6	0.743714
Fischer-M	Modularities	4	Rep9	0.743714
Fischer-R	Modularities	14	Rep6	0.743714
Fischer-R	Modularities	23	Rep7	0.743714
Fischer	Both	27	Rep4	0.743576
Fischer-M	Both	19	Rep8	0.743576
Fischer-M	Both	24	Rep7	0.743576
Fischer-M	Both	33	Rep3	0.743576
Fischer-R	Both	25	Rep6	0.743576
Fischer-R	Centralities	21	Rep8	0.743576
Fischer-R	Centralities	24	Rep7	0.743576
Fischer	Modularities	19	Rep9	0.743161
Fischer-M	Both	24	Rep8	0.743161
Fischer-R	Modularities	7	Rep1	0.743161
Fischer	Both	29	Rep5	0.743023
Fischer	Both	2	Rep5	0.743023
Fischer-M	Both	1	Rep2	0.743023
Fischer-M	Both	27	Rep9	0.743023
Fischer-M	Both	31	Rep6	0.743023
Fischer	Both	22	Rep6	0.74247
Fischer	Both	24	Rep0	0.74247
Fischer	Both	6	Rep9	0.74247
Fischer	Modularities	14	Rep4	0.74247
Fischer	Modularities	1	Rep8	0.74247
Fischer	Modularities	26	Rep2	0.74247
Fischer	Modularities	3	Rep3	0.74247
Fischer	Modularities	5	Rep3	0.74247
Fischer	Modularities	5	Rep6	0.74247
Fischer	Modularities	7	Rep3	0.74247
Fischer	Modularities	8	Rep9	0.74247
Fischer-R	Both	15	Rep8	0.74247
Fischer	Both	34	Rep2	0.741918
Fischer	Modularities	12	Rep3	0.741918
Fischer	Modularities	13	Rep2	0.741918
Fischer	Modularities	21	Rep7	0.741918
Fischer-M	Both	26	Rep4	0.741918
Fischer-M	Both	27	Rep1	0.741918
Fischer-M	Both	7	Rep5	0.741918
Fischer-R	Both	17	Rep1	0.741918
Fischer	Centralities	25	Rep8	0.741779
Fischer	Modularities	19	Rep2	0.741365
Fischer-M	Centralities	25	Rep2	0.741365
Fischer-M	Modularities	15	Rep9	0.741365
Fischer-R	Modularities	17	Rep4	0.741365
Fischer	Modularities	23	Rep7	0.741227
Fischer-M	Both	28	Rep5	0.741227
Fischer-M	Both	29	Rep7	0.741227
Fischer-M	Both	31	Rep3	0.741227
Fischer-M	Modularities	24	Rep0	0.741227
Fischer-M	Modularities	9	Rep6	0.741227
Fischer-M	Modularities	1	Rep4	0.740812
Fischer-M	Modularities	6	Rep2	0.740812
Fischer	Both	27	Rep7	0.740674
Fischer	Both	2	Rep2	0.740674
Fischer	Both	2	Rep6	0.740674
Fischer	Both	31	Rep5	0.740674
Fischer	Both	7	Rep7	0.740674
Fischer	Both	8	Rep6	0.740674
Fischer-R	Both	26	Rep1	0.740674
Fischer	Both	21	Rep3	0.740122
Fischer	Both	22	Rep3	0.740122
Fischer	Modularities	16	Rep4	0.740122
Fischer	Modularities	20	Rep7	0.740122
Fischer	Modularities	27	Rep3	0.740122
Fischer-M	Both	2	Rep7	0.740122
Fischer-M	Modularities	30	Rep2	0.740122
Fischer-R	Both	1	Rep6	0.740122
Fischer-R	Modularities	4	Rep2	0.740122
Fischer	Modularities	32	Rep2	0.739569
Fischer-M	Both	9	Rep3	0.739569
Fischer-M	Modularities	14	Rep5	0.739569
Fischer-R	Both	7	Rep2	0.739569
Fischer-M	Both	34	Rep7	0.739431
Fischer-M	Modularities	28	Rep1	0.739431
Fischer	Modularities	0	Rep9	0.739016
Fischer-M	Both	23	Rep5	0.738878
Fischer-M	Both	4	Rep4	0.738878
Fischer	Both	10	Rep8	0.738326
Fischer	Both	24	Rep6	0.738326
Fischer	Both	28	Rep0	0.738326
Fischer	Both	30	Rep4	0.738326
Fischer	Both	4	Rep5	0.738326
Fischer	Both	8	Rep1	0.738326
Fischer	Both	8	Rep5	0.738326
Fischer	Modularities	16	Rep8	0.738326
Fischer	Modularities	4	Rep7	0.738326
Fischer-M	Both	11	Rep7	0.738326
Fischer-M	Both	4	Rep9	0.738326
Fischer-R	Both	18	Rep0	0.738326
Fischer-R	Both	26	Rep6	0.738326
Fischer	Modularities	11	Rep4	0.737773
Fischer	Modularities	30	Rep2	0.737773
Fischer	Modularities	4	Rep8	0.737773
Fischer-R	Both	18	Rep8	0.737773
Fischer-R	Both	31	Rep9	0.737773
Fischer-R	Modularities	21	Rep8	0.737773
Fischer	Centralities	9	Rep6	0.737635
Fischer	Modularities	25	Rep1	0.73722
Fischer-M	Both	31	Rep9	0.73722
Fischer-M	Modularities	18	Rep3	0.73722
Fischer-M	Modularities	24	Rep2	0.73722
Fischer-M	Modularities	32	Rep4	0.73722
Fischer-R	Both	0	Rep2	0.73722
Fischer-M	Both	0	Rep3	0.737082
Fischer-R	Both	3	Rep4	0.737082
Fischer-R	Centralities	34	Rep2	0.737082
Fischer-M	Both	0	Rep5	0.736668
Fischer	Both	12	Rep0	0.736529
Fischer	Both	22	Rep4	0.736529
Fischer	Both	24	Rep9	0.736529
Fischer	Both	2	Rep9	0.736529
Fischer	Both	30	Rep6	0.736529
Fischer	Modularities	10	Rep9	0.736529
Fischer	Modularities	21	Rep2	0.736529
Fischer	Modularities	26	Rep6	0.736529
Fischer-M	Both	29	Rep1	0.736529
Fischer-M	Modularities	25	Rep8	0.736529
Fischer-R	Both	5	Rep1	0.736529
Fischer-R	Both	5	Rep3	0.736529
Fischer	Both	26	Rep7	0.735977
Fischer	Modularities	13	Rep0	0.735977
Fischer	Modularities	2	Rep0	0.735977
Fischer	Modularities	5	Rep2	0.735977
Fischer	Modularities	7	Rep1	0.735977
Fischer-R	Both	29	Rep9	0.735977
Fischer-R	Centralities	27	Rep3	0.735977
Fischer-M	Both	32	Rep9	0.735424
Fischer-R	Both	18	Rep1	0.735424
Fischer-R	Modularities	18	Rep6	0.735424
Fischer-R	Modularities	6	Rep0	0.735424
Fischer-M	Both	11	Rep4	0.735286
Fischer-M	Both	18	Rep3	0.735286
Fischer-M	Both	9	Rep1	0.735286
Fischer	Modularities	33	Rep1	0.734872
Fischer	Modularities	34	Rep2	0.734872
Fischer-R	Both	9	Rep2	0.734872
Fischer	Both	18	Rep1	0.734733
Fischer	Both	25	Rep9	0.734733
Fischer	Centralities	29	Rep8	0.734733
Fischer	Modularities	31	Rep9	0.734733
Fischer-M	Both	21	Rep5	0.734733
Fischer-M	Modularities	26	Rep0	0.734733
Fischer-R	Both	3	Rep7	0.734733
Fischer-M	Modularities	32	Rep8	0.734319
Fischer	Both	2	Rep1	0.734181
Fischer	Both	3	Rep7	0.734181
Fischer	Modularities	1	Rep5	0.734181
Fischer	Modularities	26	Rep8	0.734181
Fischer	Modularities	8	Rep1	0.734181
Fischer	Modularities	9	Rep5	0.734181
Fischer-M	Modularities	32	Rep1	0.734181
Fischer-M	Modularities	8	Rep3	0.734181
Fischer-R	Both	10	Rep6	0.734181
Fischer	Both	16	Rep0	0.733628
Fischer	Both	23	Rep3	0.733628
Fischer	Both	6	Rep3	0.733628
Fischer	Modularities	21	Rep6	0.733628
Fischer	Modularities	2	Rep7	0.733628
Fischer-M	Both	28	Rep1	0.733628
Fischer-R	Both	0	Rep3	0.733628
Fischer-R	Both	8	Rep2	0.733628
Fischer-R	Modularities	26	Rep3	0.733628
Fischer-R	Modularities	4	Rep1	0.733628
Fischer-R	Modularities	6	Rep5	0.733628
Fischer-M	Centralities	33	Rep1	0.73349
Fischer-R	Centralities	30	Rep1	0.73349
Fischer	Modularities	8	Rep4	0.733075
Fischer-M	Both	20	Rep4	0.733075
Fischer-M	Both	33	Rep4	0.733075
Fischer-R	Both	1	Rep2	0.733075
Fischer-M	Both	27	Rep7	0.732937
Fischer-M	Modularities	29	Rep7	0.732937
Fischer-R	Both	31	Rep4	0.732937
Fischer-R	Centralities	24	Rep9	0.732937
Fischer-R	Modularities	0	Rep6	0.732523
Fischer	Both	10	Rep0	0.732385
Fischer	Both	25	Rep7	0.732385
Fischer	Both	31	Rep7	0.732385
Fischer	Modularities	1	Rep4	0.732385
Fischer-M	Both	30	Rep2	0.732385
Fischer-R	Both	16	Rep0	0.732385
Fischer-R	Both	21	Rep7	0.732385
Fischer	Both	21	Rep7	0.731832
Fischer	Modularities	6	Rep0	0.731832
Fischer	Modularities	6	Rep2	0.731832
Fischer-M	Both	20	Rep3	0.731832
Fischer-M	Both	5	Rep9	0.731832
Fischer-R	Both	21	Rep5	0.731832
Fischer-R	Both	7	Rep4	0.731832
Fischer-R	Modularities	11	Rep2	0.731832
Fischer	Both	0	Rep5	0.731279
Fischer	Both	1	Rep6	0.731279
Fischer	Both	31	Rep3	0.731279
Fischer	Modularities	3	Rep9	0.731279
Fischer-M	Both	12	Rep7	0.731279
Fischer	Both	9	Rep5	0.731141
Fischer	Centralities	34	Rep8	0.731141
Fischer-M	Both	24	Rep3	0.731141
Fischer-M	Centralities	18	Rep1	0.731141
Fischer-M	Modularities	20	Rep5	0.731141
Fischer	Modularities	0	Rep2	0.730727
Fischer-M	Both	32	Rep8	0.730727
Fischer-R	Both	1	Rep1	0.730727
Fischer	Both	14	Rep1	0.730589
Fischer	Both	25	Rep4	0.730589
Fischer	Both	34	Rep5	0.730589
Fischer	Modularities	26	Rep9	0.730589
Fischer-M	Centralities	31	Rep2	0.730589
Fischer-R	Both	4	Rep1	0.730589
Fischer-M	Modularities	18	Rep1	0.730174
Fischer-M	Modularities	27	Rep2	0.730174
Fischer-R	Modularities	0	Rep9	0.730174
Fischer-R	Modularities	13	Rep0	0.730174
Fischer	Both	15	Rep1	0.730036
Fischer	Both	23	Rep1	0.730036
Fischer	Both	23	Rep2	0.730036
Fischer	Both	24	Rep7	0.730036
Fischer	Both	3	Rep9	0.730036
Fischer	Both	4	Rep8	0.730036
Fischer-R	Both	11	Rep7	0.730036
Fischer-R	Both	21	Rep8	0.730036
Fischer	Both	16	Rep6	0.729483
Fischer	Both	19	Rep9	0.729483
Fischer	Both	31	Rep8	0.729483
Fischer	Both	7	Rep1	0.729483
Fischer	Modularities	21	Rep8	0.729483
Fischer	Modularities	23	Rep2	0.729483
Fischer	Modularities	2	Rep2	0.729483
Fischer	Modularities	4	Rep3	0.729483
Fischer-R	Both	20	Rep5	0.729483
Fischer-R	Both	6	Rep2	0.729483
Fischer-R	Modularities	10	Rep7	0.729483
Fischer	Modularities	32	Rep1	0.728931
Fischer	Modularities	7	Rep7	0.728931
Fischer-M	Both	1	Rep6	0.728931
Fischer-R	Both	1	Rep0	0.728931
Fischer-R	Modularities	16	Rep2	0.728931
Fischer-R	Modularities	1	Rep1	0.728931
Fischer-R	Modularities	8	Rep0	0.728931
Fischer-M	Modularities	15	Rep3	0.728378
Fischer-M	Modularities	16	Rep0	0.728378
Fischer-M	Modularities	7	Rep0	0.728378
Fischer	Both	34	Rep7	0.72824
Fischer-R	Both	10	Rep1	0.72824
Fischer-R	Both	22	Rep1	0.72824
Fischer	Both	17	Rep1	0.727687
Fischer	Modularities	2	Rep5	0.727687
Fischer	Modularities	31	Rep6	0.727687
Fischer-M	Both	21	Rep4	0.727687
Fischer-M	Modularities	18	Rep7	0.727687
Fischer-R	Both	23	Rep5	0.727687
Fischer	Both	30	Rep1	0.727135
Fischer	Modularities	10	Rep8	0.727135
Fischer	Modularities	13	Rep9	0.727135
Fischer	Modularities	7	Rep5	0.727135
Fischer-R	Both	17	Rep5	0.727135
Fischer-R	Both	6	Rep8	0.727135
Fischer-R	Modularities	25	Rep8	0.727135
Fischer-R	Modularities	2	Rep0	0.727135
Fischer-M	Both	26	Rep5	0.726996
Fischer-R	Both	16	Rep3	0.726582
Fischer-R	Modularities	18	Rep0	0.726582
Fischer	Both	1	Rep3	0.726444
Fischer	Both	29	Rep7	0.726444
Fischer-M	Both	28	Rep6	0.726444
Fischer-R	Both	3	Rep9	0.726444
Fischer-M	Modularities	19	Rep9	0.726029
Fischer-R	Modularities	11	Rep1	0.726029
Fischer-R	Modularities	13	Rep7	0.726029
Fischer	Both	1	Rep1	0.725891
Fischer	Both	1	Rep9	0.725891
Fischer	Both	22	Rep7	0.725891
Fischer	Both	24	Rep4	0.725891
Fischer	Both	4	Rep0	0.725891
Fischer	Both	4	Rep4	0.725891
Fischer	Both	6	Rep2	0.725891
Fischer	Modularities	15	Rep1	0.725891
Fischer	Modularities	18	Rep4	0.725891
Fischer	Modularities	25	Rep9	0.725891
Fischer-M	Modularities	30	Rep0	0.725891
Fischer-R	Both	21	Rep6	0.725891
Fischer	Both	12	Rep2	0.725338
Fischer	Both	3	Rep6	0.725338
Fischer	Modularities	2	Rep3	0.725338
Fischer-M	Both	31	Rep4	0.725338
Fischer-M	Centralities	16	Rep2	0.725338
Fischer-R	Modularities	16	Rep8	0.725338
Fischer-R	Modularities	23	Rep1	0.725338
Fischer	Both	18	Rep7	0.724786
Fischer	Both	20	Rep9	0.724786
Fischer	Modularities	24	Rep8	0.724786
Fischer-M	Both	26	Rep2	0.724648
Fischer-M	Modularities	25	Rep7	0.724648
Fischer-M	Both	28	Rep0	0.724233
Fischer	Both	13	Rep1	0.724095
Fischer	Both	17	Rep7	0.724095
Fischer	Both	20	Rep5	0.724095
Fischer	Both	5	Rep6	0.724095
Fischer	Modularities	24	Rep9	0.724095
Fischer-M	Both	20	Rep6	0.724095
Fischer-M	Both	23	Rep9	0.724095
Fischer-R	Both	23	Rep6	0.724095
Fischer	Both	22	Rep0	0.723542
Fischer	Both	23	Rep7	0.723542
Fischer	Both	23	Rep9	0.723542
Fischer	Both	3	Rep3	0.723542
Fischer	Both	4	Rep7	0.723542
Fischer	Modularities	32	Rep8	0.723542
Fischer-M	Both	34	Rep1	0.723542
Fischer-M	Modularities	25	Rep5	0.723542
Fischer	Both	11	Rep4	0.72299
Fischer	Both	5	Rep1	0.72299
Fischer	Both	7	Rep6	0.72299
Fischer	Modularities	1	Rep1	0.72299
Fischer	Modularities	3	Rep2	0.72299
Fischer	Modularities	4	Rep1	0.72299
Fischer	Modularities	4	Rep6	0.72299
Fischer-R	Both	20	Rep2	0.72299
Fischer-R	Modularities	10	Rep3	0.72299
Fischer-R	Modularities	10	Rep5	0.72299
Fischer-R	Modularities	20	Rep9	0.72299
Fischer-R	Modularities	3	Rep7	0.72299
Fischer-R	Modularities	4	Rep0	0.72299
Fischer-R	Modularities	4	Rep3	0.72299
Fischer-R	Modularities	4	Rep5	0.72299
Fischer	Modularities	26	Rep1	0.722437
Fischer	Modularities	6	Rep5	0.722437
Fischer-R	Both	8	Rep8	0.722437
Fischer-R	Modularities	5	Rep2	0.722437
Fischer	Both	32	Rep4	0.722299
Fischer	Modularities	28	Rep9	0.722299
Fischer-M	Modularities	30	Rep5	0.722299
Fischer-R	Both	11	Rep4	0.722299
Fischer	Modularities	9	Rep0	0.721884
Fischer-R	Modularities	13	Rep6	0.721884
Fischer	Both	18	Rep0	0.721746
Fischer	Both	22	Rep5	0.721746
Fischer	Both	25	Rep5	0.721746
Fischer	Modularities	30	Rep1	0.721746
Fischer	Modularities	9	Rep2	0.721746
Fischer-M	Modularities	0	Rep9	0.721746
Fischer-R	Both	10	Rep4	0.721746
Fischer	Both	11	Rep5	0.721194
Fischer	Both	12	Rep8	0.721194
Fischer	Both	6	Rep1	0.721194
Fischer	Modularities	24	Rep2	0.721194
Fischer	Modularities	30	Rep8	0.721194
Fischer-R	Both	23	Rep7	0.721194
Fischer-R	Both	4	Rep4	0.721194
Fischer-R	Modularities	10	Rep9	0.721194
Fischer	Modularities	20	Rep1	0.720641
Fischer	Modularities	23	Rep6	0.720641
Fischer	Modularities	2	Rep1	0.720641
Fischer	Both	19	Rep6	0.720503
Fischer-R	Centralities	31	Rep5	0.720503
Fischer-R	Modularities	12	Rep9	0.720088
Fischer	Both	0	Rep3	0.71995
Fischer	Both	26	Rep9	0.71995
Fischer-M	Both	15	Rep4	0.71995
Fischer-R	Centralities	31	Rep7	0.71995
Fischer-M	Both	9	Rep6	0.719536
Fischer	Both	11	Rep0	0.719398
Fischer	Both	13	Rep9	0.719398
Fischer	Both	5	Rep5	0.719398
Fischer	Modularities	13	Rep8	0.719398
Fischer	Modularities	19	Rep5	0.719398
Fischer	Modularities	20	Rep9	0.719398
Fischer	Modularities	3	Rep1	0.718845
Fischer-R	Both	16	Rep5	0.718845
Fischer-R	Both	33	Rep9	0.718845
Fischer-R	Modularities	11	Rep9	0.718845
Fischer-R	Modularities	20	Rep4	0.718845
Fischer-R	Modularities	3	Rep2	0.718845
Fischer-R	Modularities	4	Rep6	0.718845
Fischer	Both	0	Rep0	0.718292
Fischer	Both	9	Rep1	0.718292
Fischer	Modularities	14	Rep9	0.718292
Fischer	Modularities	17	Rep6	0.718292
Fischer-M	Both	14	Rep7	0.718292
Fischer-M	Both	21	Rep1	0.718292
Fischer-R	Both	26	Rep9	0.718292
Fischer-R	Modularities	21	Rep7	0.718292
Fischer-R	Modularities	6	Rep3	0.718292
Fischer-R	Both	20	Rep4	0.718154
Fischer	Modularities	1	Rep9	0.71774
Fischer	Modularities	28	Rep1	0.71774
Fischer	Modularities	29	Rep1	0.71774
Fischer	Modularities	34	Rep0	0.71774
Fischer-M	Both	33	Rep8	0.71774
Fischer	Both	13	Rep5	0.717602
Fischer	Both	33	Rep0	0.717602
Fischer	Modularities	17	Rep0	0.717602
Fischer	Modularities	24	Rep6	0.717602
Fischer	Modularities	30	Rep6	0.717602
Fischer-M	Both	19	Rep4	0.717602
Fischer-M	Both	9	Rep2	0.717187
Fischer-M	Modularities	18	Rep9	0.717187
Fischer	Both	21	Rep9	0.717049
Fischer	Both	22	Rep8	0.717049
Fischer	Both	24	Rep8	0.717049
[truncated: 1,151 more rows]

## Sheet: LayerStyle details
LayerStyle	Architecture
0	[1]
1	[2]
2	[4]
3	[8]
4	[8,8]
5	[8,4]
6	[8,2]
7	[4,4]
8	[4,2]
9	[2,2]
10	[8,8,8]
11	[8,8,4]
12	[8,8,2]
13	[8,4,4]
14	[8,4,2]
15	[8,2,2]
16	[4,4,4]
17	[4,4,2]
18	[4,2,2]
19	[2,2,2]
20	[8,8,8,8]
21	[8,8,8,4]
22	[8,8,8,2]
23	[8,8,4,4]
24	[8,8,4,2]
25	[8,8,2,2]
26	[8,4,4,4]
27	[8,4,4,2]
28	[8,4,2,2]
29	[8,2,2,2]
30	[4,4,4,4]
31	[4,4,4,2]
32	[4,4,2,2]
33	[4,2,2,2]
34	[2,2,2,2]
