# Supplementary material for: A deep neural network approach to predicting clinical outcomes of neuroblastoma patients
Source: BMC Med Genomics. 2019 Dec 20;12(Suppl 8):178. doi: 10.1186/s12920-019-0628-y (PMC6923884; doi:10.1186/s12920-019-0628-y)
Supplement: Supplementary file 3 — Additional file 3 Full results of all models. Each model is described by its parameters and the corresponding balanced accuracy. Archive of XLSX files. [file 12920_2019_628_MOESM3_ESM.zip › additionalfile3/DNN_optimization.xlsx]

## Sheet: Death from disease
Dataset	FeatureSet	DNNArchitecture	Dropout	Optimizer	LearningRate	Valid.bacc
Fischer-M	Centralities	[8,8,8,2]	0.3	adam	0.001	0.872768
Fischer-M	Centralities	[8,8,8,2]	0.3	adam	0.0005	0.872768
Fischer-M	Centralities	[8,8,8,2]	0.25	adam	0.005	0.870536
Fischer-M	Centralities	[8,8,8,2]	0.15	proxadagrad	0.05	0.865327
Fischer-M	Centralities	[8,8,8,2]	0.2	adam	0.005	0.862351
Fischer-M	Centralities	[8,8,8,2]	0.2	adagrad	0.05	0.857143
Fischer-M	Centralities	[8,8,8,2]	0.2	proxadagrad	0.05	0.857143
Fischer-M	Centralities	[8,8,8,2]	0.35	adagrad	0.01	0.857143
Fischer-M	Centralities	[8,8,8,2]	0.35	proxadagrad	0.01	0.857143
Fischer-M	Centralities	[8,8,8,2]	0.35	adam	0.0005	0.857143
Fischer-M	Centralities	[8,8,8,2]	0.15	adam	0.005	0.854911
Fischer-M	Centralities	[8,8,8,2]	0.15	adagrad	0.05	0.852679
Fischer-M	Centralities	[8,8,8,2]	0.25	adam	0.01	0.846726
Fischer-M	Centralities	[8,8,8,2]	0.35	adam	0.01	0.846726
Fischer-M	Centralities	[8,8,8,2]	0.25	adagrad	0.005	0.846726
Fischer-M	Centralities	[8,8,8,2]	0.25	proxadagrad	0.005	0.846726
Fischer-M	Centralities	[8,8,8,2]	0.15	adam	0.0001	0.846726
Fischer-M	Centralities	[8,8,8,2]	0.25	adam	0.0001	0.846726
Fischer-M	Centralities	[8,8,8,2]	0.35	adam	0.005	0.844494
Fischer-M	Centralities	[8,8,8,2]	0.3	adam	0.01	0.841518
Fischer-M	Centralities	[8,8,8,2]	0.15	adagrad	0.005	0.841518
Fischer-M	Centralities	[8,8,8,2]	0.15	proxadagrad	0.005	0.841518
Fischer-M	Centralities	[8,8,8,2]	0.2	adam	0.0001	0.841518
Fischer-M	Centralities	[8,8,8,2]	0.2	adam	0.01	0.839286
Fischer-M	Centralities	[8,8,8,2]	0.35	adagrad	0.05	0.837054
Fischer-M	Centralities	[8,8,8,2]	0.35	proxadagrad	0.05	0.837054
Fischer-M	Centralities	[8,8,8,2]	0.4	adagrad	0.05	0.83631
Fischer-M	Centralities	[8,8,8,2]	0.4	proxadagrad	0.05	0.83631
Fischer-M	Centralities	[8,8,8,2]	0.15	adagrad	0.01	0.83631
Fischer-M	Centralities	[8,8,8,2]	0.15	proxadagrad	0.01	0.83631
Fischer-M	Centralities	[8,8,8,2]	0.2	adagrad	0.01	0.83631
Fischer-M	Centralities	[8,8,8,2]	0.2	proxadagrad	0.01	0.83631
Fischer-M	Centralities	[8,8,8,2]	0.25	adagrad	0.01	0.83631
Fischer-M	Centralities	[8,8,8,2]	0.25	proxadagrad	0.01	0.83631
Fischer-M	Centralities	[8,8,8,2]	0.3	adagrad	0.01	0.83631
Fischer-M	Centralities	[8,8,8,2]	0.3	proxadagrad	0.01	0.83631
Fischer-M	Centralities	[8,8,8,2]	0.2	adagrad	0.005	0.83631
Fischer-M	Centralities	[8,8,8,2]	0.2	proxadagrad	0.005	0.83631
Fischer-M	Centralities	[8,8,8,2]	0.4	adam	0.005	0.83631
Fischer-M	Centralities	[8,8,8,2]	0.4	adam	0.001	0.83631
Fischer-M	Centralities	[8,8,8,2]	0.3	adam	0.0001	0.834077
Fischer-M	Centralities	[8,8,8,2]	0.35	adam	0.0001	0.834077
Fischer-M	Centralities	[8,8,8,2]	0.4	adagrad	0.01	0.831101
Fischer-M	Centralities	[8,8,8,2]	0.4	proxadagrad	0.01	0.831101
Fischer-M	Centralities	[8,8,8,2]	0.15	adam	0.0005	0.831101
Fischer-M	Centralities	[8,8,8,2]	0.2	adam	0.0005	0.831101
Fischer-M	Centralities	[8,8,8,2]	0.25	adam	0.0005	0.831101
Fischer-M	Centralities	[8,8,8,2]	0.15	adam	0.01	0.828869
Fischer-M	Centralities	[8,8,8,2]	0.3	adagrad	0.005	0.828869
Fischer-M	Centralities	[8,8,8,2]	0.3	proxadagrad	0.005	0.828869
Fischer-M	Centralities	[8,8,8,2]	0.35	adagrad	0.005	0.828869
Fischer-M	Centralities	[8,8,8,2]	0.35	proxadagrad	0.005	0.828869
Fischer-M	Centralities	[8,8,8,2]	0.25	adam	0.001	0.826637
Fischer-M	Centralities	[8,8,8,2]	0.4	adam	0.01	0.825893
Fischer-M	Centralities	[8,8,8,2]	0.3	adam	0.005	0.824405
Fischer-M	Centralities	[8,8,8,2]	0.2	adam	0.001	0.823661
Fischer-M	Centralities	[8,8,8,2]	0.35	adam	0.001	0.823661
Fischer-M	Centralities	[8,8,8,2]	0.4	adam	0.0005	0.818452
Fischer-M	Centralities	[8,8,8,2]	0.2	adam	0.05	0.816964
Fischer-M	Centralities	[8,8,8,2]	0.25	adagrad	0.001	0.80878
Fischer-M	Centralities	[8,8,8,2]	0.25	proxadagrad	0.001	0.80878
Fischer-M	Centralities	[8,8,8,2]	0.4	adagrad	0.005	0.808036
Fischer-M	Centralities	[8,8,8,2]	0.4	proxadagrad	0.005	0.808036
Fischer-M	Centralities	[8,8,8,2]	0.4	adam	0.0001	0.808036
Fischer-M	Centralities	[8,8,8,2]	0.3	adagrad	0.05	0.803571
Fischer-M	Centralities	[8,8,8,2]	0.3	proxadagrad	0.05	0.803571
Fischer-M	Centralities	[8,8,8,2]	0.15	adam	0.001	0.798363
Fischer-M	Centralities	[8,8,8,2]	0.25	adagrad	0.05	0.796131
Fischer-M	Centralities	[8,8,8,2]	0.25	proxadagrad	0.05	0.796131
Fischer-M	Centralities	[8,8,8,2]	0.15	adagrad	0.001	0.795387
Fischer-M	Centralities	[8,8,8,2]	0.15	proxadagrad	0.001	0.795387
Fischer-M	Centralities	[8,8,8,2]	0.15	adadelta	0.05	0.790179
Fischer-M	Centralities	[8,8,8,2]	0.2	adagrad	0.001	0.772321
Fischer-M	Centralities	[8,8,8,2]	0.2	proxadagrad	0.001	0.772321
Fischer-M	Centralities	[8,8,8,2]	0.3	adagrad	0.001	0.767857
Fischer-M	Centralities	[8,8,8,2]	0.3	proxadagrad	0.001	0.767857
Fischer-M	Centralities	[8,8,8,2]	0.35	adagrad	0.001	0.765625
Fischer-M	Centralities	[8,8,8,2]	0.35	proxadagrad	0.001	0.765625
Fischer-M	Centralities	[8,8,8,2]	0.2	adagrad	0.0005	0.761905
Fischer-M	Centralities	[8,8,8,2]	0.2	proxadagrad	0.0005	0.761905
Fischer-M	Centralities	[8,8,8,2]	0.2	adadelta	0.05	0.75744
Fischer-M	Centralities	[8,8,8,2]	0.25	adadelta	0.05	0.755208
Fischer-M	Centralities	[8,8,8,2]	0.35	adam	0.05	0.755208
Fischer-M	Centralities	[8,8,8,2]	0.3	adadelta	0.05	0.75
Fischer-M	Centralities	[8,8,8,2]	0.4	adam	0.05	0.74256
Fischer-M	Centralities	[8,8,8,2]	0.15	adagrad	0.0005	0.730655
Fischer-M	Centralities	[8,8,8,2]	0.15	proxadagrad	0.0005	0.730655
Fischer-M	Centralities	[8,8,8,2]	0.25	adagrad	0.0005	0.715774
Fischer-M	Centralities	[8,8,8,2]	0.25	proxadagrad	0.0005	0.715774
Fischer-M	Centralities	[8,8,8,2]	0.35	adadelta	0.05	0.709821
Fischer-M	Centralities	[8,8,8,2]	0.4	adagrad	0.001	0.69494
Fischer-M	Centralities	[8,8,8,2]	0.4	proxadagrad	0.001	0.69494
Fischer-M	Centralities	[8,8,8,2]	0.3	adam	0.05	0.682292
Fischer-M	Centralities	[8,8,8,2]	0.3	adagrad	0.0005	0.648065
Fischer-M	Centralities	[8,8,8,2]	0.3	proxadagrad	0.0005	0.648065
Fischer-M	Centralities	[8,8,8,2]	0.4	adagrad	0.0005	0.644345
Fischer-M	Centralities	[8,8,8,2]	0.4	proxadagrad	0.0005	0.644345
Fischer-M	Centralities	[8,8,8,2]	0.4	adadelta	0.05	0.619048
Fischer-M	Centralities	[8,8,8,2]	0.35	adagrad	0.0005	0.612351
Fischer-M	Centralities	[8,8,8,2]	0.35	proxadagrad	0.0005	0.612351
Fischer-M	Centralities	[8,8,8,2]	0.25	adam	0.05	0.564732
Fischer-M	Centralities	[8,8,8,2]	0.4	adadelta	0.005	0.510417
Fischer-M	Centralities	[8,8,8,2]	0.4	adagrad	0.0001	0.510417
Fischer-M	Centralities	[8,8,8,2]	0.4	proxadagrad	0.0001	0.510417
Fischer-M	Centralities	[8,8,8,2]	0.15	adadelta	0.005	0.505208
Fischer-M	Centralities	[8,8,8,2]	0.2	adadelta	0.005	0.505208
Fischer-M	Centralities	[8,8,8,2]	0.25	adadelta	0.005	0.505208
Fischer-M	Centralities	[8,8,8,2]	0.3	adadelta	0.005	0.505208
Fischer-M	Centralities	[8,8,8,2]	0.35	adadelta	0.005	0.505208
Fischer-M	Centralities	[8,8,8,2]	0.15	adagrad	0.0001	0.505208
Fischer-M	Centralities	[8,8,8,2]	0.15	proxadagrad	0.0001	0.505208
Fischer-M	Centralities	[8,8,8,2]	0.2	adagrad	0.0001	0.505208
Fischer-M	Centralities	[8,8,8,2]	0.2	proxadagrad	0.0001	0.505208
Fischer-M	Centralities	[8,8,8,2]	0.25	adagrad	0.0001	0.505208
Fischer-M	Centralities	[8,8,8,2]	0.25	proxadagrad	0.0001	0.505208
Fischer-M	Centralities	[8,8,8,2]	0.3	adagrad	0.0001	0.505208
Fischer-M	Centralities	[8,8,8,2]	0.3	proxadagrad	0.0001	0.505208
Fischer-M	Centralities	[8,8,8,2]	0.35	adagrad	0.0001	0.505208
Fischer-M	Centralities	[8,8,8,2]	0.35	proxadagrad	0.0001	0.505208
Fischer-M	Centralities	[8,8,8,2]	0.15	adam	0.05	0.5
Fischer-M	Centralities	[8,8,8,2]	0.15	adadelta	0.001	0.5
Fischer-M	Centralities	[8,8,8,2]	0.2	adadelta	0.001	0.5
Fischer-M	Centralities	[8,8,8,2]	0.25	adadelta	0.001	0.5
Fischer-M	Centralities	[8,8,8,2]	0.3	adadelta	0.001	0.5
Fischer-M	Centralities	[8,8,8,2]	0.35	adadelta	0.001	0.5
Fischer-M	Centralities	[8,8,8,2]	0.4	adadelta	0.001	0.5
Fischer-M	Centralities	[8,8,8,2]	0.15	adadelta	0.0005	0.5
Fischer-M	Centralities	[8,8,8,2]	0.2	adadelta	0.0005	0.5
Fischer-M	Centralities	[8,8,8,2]	0.25	adadelta	0.0005	0.5
Fischer-M	Centralities	[8,8,8,2]	0.3	adadelta	0.0005	0.5
Fischer-M	Centralities	[8,8,8,2]	0.35	adadelta	0.0005	0.5
Fischer-M	Centralities	[8,8,8,2]	0.4	adadelta	0.0005	0.5
Fischer-M	Centralities	[8,8,8,2]	0.15	adadelta	0.0001	0.5
Fischer-M	Centralities	[8,8,8,2]	0.2	adadelta	0.0001	0.5
Fischer-M	Centralities	[8,8,8,2]	0.25	adadelta	0.0001	0.5
Fischer-M	Centralities	[8,8,8,2]	0.3	adadelta	0.0001	0.5
Fischer-M	Centralities	[8,8,8,2]	0.35	adadelta	0.0001	0.5
Fischer-M	Centralities	[8,8,8,2]	0.4	adadelta	0.0001	0.5
Fischer-M	Centralities	[8,8,8,2]	0.15	adadelta	0.01	0.490327
Fischer-M	Centralities	[8,8,8,2]	0.35	adadelta	0.01	0.490327
Fischer-M	Centralities	[8,8,8,2]	0.25	adadelta	0.01	0.485119
Fischer-M	Centralities	[8,8,8,2]	0.3	adadelta	0.01	0.479911
Fischer-M	Centralities	[8,8,8,2]	0.2	adadelta	0.01	0.467262
Fischer-M	Centralities	[8,8,8,2]	0.4	adadelta	0.01	0.454613

## Sheet: Disease progression
Dataset	FeatureSet	DNNArchitecture	Dropout	Optimizer	LearningRate	Valid.bacc
Fischer	Centralities	[4,2,2,2]	0.3	adam	0.001	0.847057
Fischer	Centralities	[4,2,2,2]	0.2	adam	0.0005	0.845261
Fischer	Centralities	[4,2,2,2]	0.2	adagrad	0.01	0.838768
Fischer	Centralities	[4,2,2,2]	0.2	proxadagrad	0.01	0.838768
Fischer	Centralities	[4,2,2,2]	0.2	adagrad	0.05	0.821083
Fischer	Centralities	[4,2,2,2]	0.2	proxadagrad	0.05	0.821083
Fischer	Centralities	[4,2,2,2]	0.3	proxadagrad	0.05	0.810998
Fischer	Centralities	[4,2,2,2]	0.35	adagrad	0.05	0.808649
Fischer	Centralities	[4,2,2,2]	0.35	proxadagrad	0.05	0.808649
Fischer	Centralities	[4,2,2,2]	0.15	proxadagrad	0.05	0.808649
Fischer	Centralities	[4,2,2,2]	0.15	adagrad	0.05	0.808649
Fischer	Centralities	[4,2,2,2]	0.2	adam	0.001	0.8063
Fischer	Centralities	[4,2,2,2]	0.15	adam	0.0005	0.8063
Fischer	Centralities	[4,2,2,2]	0.25	adam	0.005	0.8063
Fischer	Centralities	[4,2,2,2]	0.3	adagrad	0.05	0.804504
Fischer	Centralities	[4,2,2,2]	0.3	adam	0.005	0.800359
Fischer	Centralities	[4,2,2,2]	0.15	adam	0.005	0.800359
Fischer	Centralities	[4,2,2,2]	0.3	adam	0.05	0.799807
Fischer	Centralities	[4,2,2,2]	0.25	adam	0.01	0.798011
Fischer	Centralities	[4,2,2,2]	0.2	adam	0.005	0.798011
Fischer	Centralities	[4,2,2,2]	0.2	proxadagrad	0.005	0.796214
Fischer	Centralities	[4,2,2,2]	0.2	adagrad	0.005	0.796214
Fischer	Centralities	[4,2,2,2]	0.25	adam	0.05	0.793866
Fischer	Centralities	[4,2,2,2]	0.15	adagrad	0.01	0.787372
Fischer	Centralities	[4,2,2,2]	0.15	proxadagrad	0.01	0.787372
Fischer	Centralities	[4,2,2,2]	0.15	adam	0.001	0.787372
Fischer	Centralities	[4,2,2,2]	0.4	adam	0.01	0.784471
Fischer	Centralities	[4,2,2,2]	0.25	adagrad	0.05	0.782675
Fischer	Centralities	[4,2,2,2]	0.25	proxadagrad	0.05	0.782675
Fischer	Centralities	[4,2,2,2]	0.15	adam	0.05	0.780879
Fischer	Centralities	[4,2,2,2]	0.15	adam	0.01	0.780326
Fischer	Centralities	[4,2,2,2]	0.15	adam	0.0001	0.776734
Fischer	Centralities	[4,2,2,2]	0.2	adam	0.01	0.772036
Fischer	Centralities	[4,2,2,2]	0.15	adagrad	0.005	0.766096
Fischer	Centralities	[4,2,2,2]	0.15	proxadagrad	0.005	0.766096
Fischer	Centralities	[4,2,2,2]	0.35	adam	0.01	0.761398
Fischer	Centralities	[4,2,2,2]	0.2	adam	0.05	0.759602
Fischer	Centralities	[4,2,2,2]	0.2	adam	0.0001	0.637193
Fischer	Centralities	[4,2,2,2]	0.15	adagrad	0.001	0.616469
Fischer	Centralities	[4,2,2,2]	0.15	proxadagrad	0.001	0.616469
Fischer	Centralities	[4,2,2,2]	0.35	adagrad	0.01	0.610528
Fischer	Centralities	[4,2,2,2]	0.35	proxadagrad	0.01	0.610528
Fischer	Centralities	[4,2,2,2]	0.3	adam	0.0005	0.596988
Fischer	Centralities	[4,2,2,2]	0.4	adagrad	0.05	0.588146
Fischer	Centralities	[4,2,2,2]	0.4	proxadagrad	0.05	0.588146
Fischer	Centralities	[4,2,2,2]	0.3	adagrad	0.01	0.569218
Fischer	Centralities	[4,2,2,2]	0.3	proxadagrad	0.01	0.569218
Fischer	Centralities	[4,2,2,2]	0.25	adam	0.001	0.569218
Fischer	Centralities	[4,2,2,2]	0.35	adam	0.001	0.568665
Fischer	Centralities	[4,2,2,2]	0.35	adam	0.0001	0.56383
Fischer	Centralities	[4,2,2,2]	0.25	adagrad	0.001	0.56383
Fischer	Centralities	[4,2,2,2]	0.25	proxadagrad	0.001	0.56383
Fischer	Centralities	[4,2,2,2]	0.15	adadelta	0.05	0.56383
Fischer	Centralities	[4,2,2,2]	0.2	adadelta	0.05	0.56383
Fischer	Centralities	[4,2,2,2]	0.2	adagrad	0.001	0.56383
Fischer	Centralities	[4,2,2,2]	0.2	proxadagrad	0.001	0.56383
Fischer	Centralities	[4,2,2,2]	0.25	adagrad	0.01	0.562725
Fischer	Centralities	[4,2,2,2]	0.25	proxadagrad	0.01	0.562725
Fischer	Centralities	[4,2,2,2]	0.25	adagrad	0.005	0.562725
Fischer	Centralities	[4,2,2,2]	0.25	proxadagrad	0.005	0.562725
Fischer	Centralities	[4,2,2,2]	0.25	adam	0.0001	0.562725
Fischer	Centralities	[4,2,2,2]	0.3	adam	0.0001	0.560928
Fischer	Centralities	[4,2,2,2]	0.3	adam	0.01	0.556784
Fischer	Centralities	[4,2,2,2]	0.25	adam	0.0005	0.556231
Fischer	Centralities	[4,2,2,2]	0.15	adagrad	0.0005	0.553191
Fischer	Centralities	[4,2,2,2]	0.15	proxadagrad	0.0005	0.553191
Fischer	Centralities	[4,2,2,2]	0.3	adagrad	0.005	0.55029
Fischer	Centralities	[4,2,2,2]	0.3	proxadagrad	0.005	0.55029
Fischer	Centralities	[4,2,2,2]	0.35	adam	0.05	0.543244
Fischer	Centralities	[4,2,2,2]	0.3	adagrad	0.001	0.542553
Fischer	Centralities	[4,2,2,2]	0.3	proxadagrad	0.001	0.542553
Fischer	Centralities	[4,2,2,2]	0.4	adam	0.005	0.53606
Fischer	Centralities	[4,2,2,2]	0.4	adagrad	0.005	0.531915
Fischer	Centralities	[4,2,2,2]	0.4	proxadagrad	0.005	0.531915
Fischer	Centralities	[4,2,2,2]	0.4	adagrad	0.01	0.531915
Fischer	Centralities	[4,2,2,2]	0.4	proxadagrad	0.01	0.531915
Fischer	Centralities	[4,2,2,2]	0.35	adagrad	0.0005	0.531915
Fischer	Centralities	[4,2,2,2]	0.35	proxadagrad	0.0005	0.531915
Fischer	Centralities	[4,2,2,2]	0.3	adagrad	0.0005	0.531915
Fischer	Centralities	[4,2,2,2]	0.3	proxadagrad	0.0005	0.531915
Fischer	Centralities	[4,2,2,2]	0.3	adadelta	0.05	0.531915
Fischer	Centralities	[4,2,2,2]	0.25	adagrad	0.0005	0.531915
Fischer	Centralities	[4,2,2,2]	0.25	proxadagrad	0.0005	0.531915
Fischer	Centralities	[4,2,2,2]	0.2	adagrad	0.0005	0.531915
Fischer	Centralities	[4,2,2,2]	0.2	proxadagrad	0.0005	0.531915
Fischer	Centralities	[4,2,2,2]	0.25	adadelta	0.05	0.531915
Fischer	Centralities	[4,2,2,2]	0.4	adam	0.001	0.521277
Fischer	Centralities	[4,2,2,2]	0.4	adam	0.0005	0.521277
Fischer	Centralities	[4,2,2,2]	0.4	adam	0.0001	0.521277
Fischer	Centralities	[4,2,2,2]	0.4	adagrad	0.0005	0.521277
Fischer	Centralities	[4,2,2,2]	0.4	proxadagrad	0.0005	0.521277
Fischer	Centralities	[4,2,2,2]	0.35	adagrad	0.001	0.521277
Fischer	Centralities	[4,2,2,2]	0.35	proxadagrad	0.001	0.521277
Fischer	Centralities	[4,2,2,2]	0.35	adam	0.0005	0.521277
Fischer	Centralities	[4,2,2,2]	0.35	adagrad	0.005	0.510638
Fischer	Centralities	[4,2,2,2]	0.35	proxadagrad	0.005	0.510638
Fischer	Centralities	[4,2,2,2]	0.4	adagrad	0.001	0.510638
Fischer	Centralities	[4,2,2,2]	0.4	proxadagrad	0.001	0.510638
Fischer	Centralities	[4,2,2,2]	0.4	adadelta	0.05	0.510638
Fischer	Centralities	[4,2,2,2]	0.35	adadelta	0.05	0.510638
Fischer	Centralities	[4,2,2,2]	0.35	adam	0.005	0.510638
Fischer	Centralities	[4,2,2,2]	0.4	adam	0.05	0.5
Fischer	Centralities	[4,2,2,2]	0.2	adadelta	0.01	0.445151
Fischer	Centralities	[4,2,2,2]	0.15	adadelta	0.01	0.445151
Fischer	Centralities	[4,2,2,2]	0.25	adadelta	0.01	0.419177
Fischer	Centralities	[4,2,2,2]	0.3	adadelta	0.01	0.40619
Fischer	Centralities	[4,2,2,2]	0.2	adagrad	0.0001	0.373169
Fischer	Centralities	[4,2,2,2]	0.2	proxadagrad	0.0001	0.373169
Fischer	Centralities	[4,2,2,2]	0.15	adagrad	0.0001	0.373169
Fischer	Centralities	[4,2,2,2]	0.15	proxadagrad	0.0001	0.373169
Fischer	Centralities	[4,2,2,2]	0.15	adadelta	0.005	0.373169
Fischer	Centralities	[4,2,2,2]	0.35	adadelta	0.01	0.367229
Fischer	Centralities	[4,2,2,2]	0.2	adadelta	0.005	0.366676
Fischer	Centralities	[4,2,2,2]	0.4	adadelta	0.01	0.36488
Fischer	Centralities	[4,2,2,2]	0.3	adagrad	0.0001	0.360182
Fischer	Centralities	[4,2,2,2]	0.3	proxadagrad	0.0001	0.360182
Fischer	Centralities	[4,2,2,2]	0.25	adagrad	0.0001	0.360182
Fischer	Centralities	[4,2,2,2]	0.25	proxadagrad	0.0001	0.360182
Fischer	Centralities	[4,2,2,2]	0.4	adagrad	0.0001	0.347195
Fischer	Centralities	[4,2,2,2]	0.4	proxadagrad	0.0001	0.347195
Fischer	Centralities	[4,2,2,2]	0.35	adagrad	0.0001	0.347195
Fischer	Centralities	[4,2,2,2]	0.35	proxadagrad	0.0001	0.347195
Fischer	Centralities	[4,2,2,2]	0.25	adadelta	0.005	0.347195
Fischer	Centralities	[4,2,2,2]	0.35	adadelta	0.005	0.338353
Fischer	Centralities	[4,2,2,2]	0.3	adadelta	0.005	0.327715
Fischer	Centralities	[4,2,2,2]	0.4	adadelta	0.005	0.325366
Fischer	Centralities	[4,2,2,2]	0.15	adadelta	0.001	0.303537
Fischer	Centralities	[4,2,2,2]	0.4	adadelta	0.0001	0.297043
Fischer	Centralities	[4,2,2,2]	0.35	adadelta	0.0001	0.297043
Fischer	Centralities	[4,2,2,2]	0.3	adadelta	0.0001	0.297043
Fischer	Centralities	[4,2,2,2]	0.25	adadelta	0.0001	0.297043
Fischer	Centralities	[4,2,2,2]	0.2	adadelta	0.0001	0.297043
Fischer	Centralities	[4,2,2,2]	0.15	adadelta	0.0001	0.297043
Fischer	Centralities	[4,2,2,2]	0.4	adadelta	0.0005	0.297043
Fischer	Centralities	[4,2,2,2]	0.35	adadelta	0.0005	0.297043
Fischer	Centralities	[4,2,2,2]	0.4	adadelta	0.001	0.297043
Fischer	Centralities	[4,2,2,2]	0.35	adadelta	0.001	0.297043
Fischer	Centralities	[4,2,2,2]	0.3	adadelta	0.0005	0.297043
Fischer	Centralities	[4,2,2,2]	0.25	adadelta	0.0005	0.297043
Fischer	Centralities	[4,2,2,2]	0.15	adadelta	0.0005	0.297043
Fischer	Centralities	[4,2,2,2]	0.2	adadelta	0.0005	0.297043
Fischer	Centralities	[4,2,2,2]	0.25	adadelta	0.001	0.297043
Fischer	Centralities	[4,2,2,2]	0.2	adadelta	0.001	0.297043
Fischer	Centralities	[4,2,2,2]	0.3	adadelta	0.001	0.297043
