# Supplementary material for: A deep neural network approach to predicting clinical outcomes of neuroblastoma patients
Source: BMC Med Genomics. 2019 Dec 20;12(Suppl 8):178. doi: 10.1186/s12920-019-0628-y (PMC6923884; doi:10.1186/s12920-019-0628-y)
Supplement: Supplementary file 3 — Additional file 3 Full results of all models. Each model is described by its parameters and the corresponding balanced accuracy. Archive of XLSX files. [file 12920_2019_628_MOESM3_ESM.zip › additionalfile3/DNN_replicates.xlsx]

## Sheet: Death from disease
Dataset	FeatureSet	DNNArchitecture	Replicate	Valid.bacc
Fischer-M	Centralities	[8,8,8,2]	Rep31	0.862351
Fischer-M	Centralities	[8,8,8,2]	Rep92	0.860119
Fischer-M	Centralities	[8,8,8,2]	Rep19	0.857887
Fischer-M	Centralities	[8,8,8,2]	Rep93	0.854911
Fischer-M	Centralities	[8,8,8,2]	Rep24	0.852679
Fischer-M	Centralities	[8,8,8,2]	Rep50	0.852679
Fischer-M	Centralities	[8,8,8,2]	Rep39	0.851935
Fischer-M	Centralities	[8,8,8,2]	Rep81	0.851935
Fischer-M	Centralities	[8,8,8,2]	Rep82	0.851935
Fischer-M	Centralities	[8,8,8,2]	Rep89	0.851935
Fischer-M	Centralities	[8,8,8,2]	Rep79	0.849702
Fischer-M	Centralities	[8,8,8,2]	Rep73	0.84747
Fischer-M	Centralities	[8,8,8,2]	Rep13	0.846726
Fischer-M	Centralities	[8,8,8,2]	Rep34	0.846726
Fischer-M	Centralities	[8,8,8,2]	Rep55	0.846726
Fischer-M	Centralities	[8,8,8,2]	Rep90	0.846726
Fischer-M	Centralities	[8,8,8,2]	Rep94	0.846726
Fischer-M	Centralities	[8,8,8,2]	Rep28	0.844494
Fischer-M	Centralities	[8,8,8,2]	Rep65	0.844494
Fischer-M	Centralities	[8,8,8,2]	Rep17	0.842262
Fischer-M	Centralities	[8,8,8,2]	Rep56	0.841518
Fischer-M	Centralities	[8,8,8,2]	Rep52	0.839286
Fischer-M	Centralities	[8,8,8,2]	Rep84	0.839286
Fischer-M	Centralities	[8,8,8,2]	Rep23	0.837054
Fischer-M	Centralities	[8,8,8,2]	Rep54	0.837054
Fischer-M	Centralities	[8,8,8,2]	Rep98	0.83631
Fischer-M	Centralities	[8,8,8,2]	Rep61	0.834821
Fischer-M	Centralities	[8,8,8,2]	Rep48	0.834077
Fischer-M	Centralities	[8,8,8,2]	Rep76	0.831101
Fischer-M	Centralities	[8,8,8,2]	Rep69	0.828869
Fischer-M	Centralities	[8,8,8,2]	Rep78	0.828869
Fischer-M	Centralities	[8,8,8,2]	Rep58	0.826637
Fischer-M	Centralities	[8,8,8,2]	Rep95	0.826637
Fischer-M	Centralities	[8,8,8,2]	Rep35	0.825893
Fischer-M	Centralities	[8,8,8,2]	Rep38	0.825893
Fischer-M	Centralities	[8,8,8,2]	Rep97	0.825149
Fischer-M	Centralities	[8,8,8,2]	Rep16	0.823661
Fischer-M	Centralities	[8,8,8,2]	Rep20	0.823661
Fischer-M	Centralities	[8,8,8,2]	Rep33	0.823661
Fischer-M	Centralities	[8,8,8,2]	Rep22	0.821429
Fischer-M	Centralities	[8,8,8,2]	Rep29	0.821429
Fischer-M	Centralities	[8,8,8,2]	Rep62	0.821429
Fischer-M	Centralities	[8,8,8,2]	Rep30	0.820685
Fischer-M	Centralities	[8,8,8,2]	Rep86	0.81994
Fischer-M	Centralities	[8,8,8,2]	Rep46	0.819196
Fischer-M	Centralities	[8,8,8,2]	Rep11	0.818452
Fischer-M	Centralities	[8,8,8,2]	Rep21	0.818452
Fischer-M	Centralities	[8,8,8,2]	Rep64	0.818452
Fischer-M	Centralities	[8,8,8,2]	Rep75	0.818452
Fischer-M	Centralities	[8,8,8,2]	Rep85	0.818452
Fischer-M	Centralities	[8,8,8,2]	Rep25	0.816964
Fischer-M	Centralities	[8,8,8,2]	Rep36	0.815476
Fischer-M	Centralities	[8,8,8,2]	Rep37	0.815476
Fischer-M	Centralities	[8,8,8,2]	Rep49	0.815476
Fischer-M	Centralities	[8,8,8,2]	Rep66	0.815476
Fischer-M	Centralities	[8,8,8,2]	Rep15	0.813244
Fischer-M	Centralities	[8,8,8,2]	Rep26	0.813244
Fischer-M	Centralities	[8,8,8,2]	Rep27	0.813244
Fischer-M	Centralities	[8,8,8,2]	Rep44	0.813244
Fischer-M	Centralities	[8,8,8,2]	Rep57	0.811756
Fischer-M	Centralities	[8,8,8,2]	Rep45	0.811012
Fischer-M	Centralities	[8,8,8,2]	Rep71	0.810268
Fischer-M	Centralities	[8,8,8,2]	Rep88	0.809524
Fischer-M	Centralities	[8,8,8,2]	Rep72	0.80878
Fischer-M	Centralities	[8,8,8,2]	Rep99	0.80878
Fischer-M	Centralities	[8,8,8,2]	Rep77	0.808036
Fischer-M	Centralities	[8,8,8,2]	Rep91	0.808036
Fischer-M	Centralities	[8,8,8,2]	Rep40	0.806548
Fischer-M	Centralities	[8,8,8,2]	Rep67	0.80506
Fischer-M	Centralities	[8,8,8,2]	Rep43	0.804315
Fischer-M	Centralities	[8,8,8,2]	Rep96	0.804315
Fischer-M	Centralities	[8,8,8,2]	Rep51	0.801339
Fischer-M	Centralities	[8,8,8,2]	Rep68	0.801339
Fischer-M	Centralities	[8,8,8,2]	Rep80	0.801339
Fischer-M	Centralities	[8,8,8,2]	Rep32	0.798363
Fischer-M	Centralities	[8,8,8,2]	Rep60	0.796131
Fischer-M	Centralities	[8,8,8,2]	Rep74	0.786458
Fischer-M	Centralities	[8,8,8,2]	Rep12	0.78125
Fischer-M	Centralities	[8,8,8,2]	Rep63	0.779762
Fischer-M	Centralities	[8,8,8,2]	Rep59	0.770833
Fischer-M	Centralities	[8,8,8,2]	Rep70	0.768601
Fischer-M	Centralities	[8,8,8,2]	Rep14	0.750744
Fischer-M	Centralities	[8,8,8,2]	Rep87	0.715774
Fischer-M	Centralities	[8,8,8,2]	Rep53	0.712798
Fischer-M	Centralities	[8,8,8,2]	Rep42	0.705357
Fischer-M	Centralities	[8,8,8,2]	Rep41	0.6875
Fischer-M	Centralities	[8,8,8,2]	Rep47	0.68006
Fischer-M	Centralities	[8,8,8,2]	Rep10	0.674851
Fischer-M	Centralities	[8,8,8,2]	Rep83	0.664435
Fischer-M	Centralities	[8,8,8,2]	Rep18	0.626488

## Sheet: Disease progression
Dataset	FeatureSet	DNNArchitecture	Replicate	Valid.bacc
Fischer	Centralities	[4,2,2,2]	Rep69	0.841116
Fischer	Centralities	[4,2,2,2]	Rep23	0.825781
Fischer	Centralities	[4,2,2,2]	Rep44	0.823985
Fischer	Centralities	[4,2,2,2]	Rep37	0.822188
Fischer	Centralities	[4,2,2,2]	Rep84	0.821083
Fischer	Centralities	[4,2,2,2]	Rep57	0.818734
Fischer	Centralities	[4,2,2,2]	Rep55	0.815695
Fischer	Centralities	[4,2,2,2]	Rep70	0.812794
Fischer	Centralities	[4,2,2,2]	Rep17	0.81155
Fischer	Centralities	[4,2,2,2]	Rep75	0.810998
Fischer	Centralities	[4,2,2,2]	Rep20	0.808649
Fischer	Centralities	[4,2,2,2]	Rep11	0.8063
Fischer	Centralities	[4,2,2,2]	Rep97	0.805747
Fischer	Centralities	[4,2,2,2]	Rep88	0.803399
Fischer	Centralities	[4,2,2,2]	Rep32	0.799807
Fischer	Centralities	[4,2,2,2]	Rep94	0.799807
Fischer	Centralities	[4,2,2,2]	Rep16	0.799254
Fischer	Centralities	[4,2,2,2]	Rep52	0.799254
Fischer	Centralities	[4,2,2,2]	Rep43	0.798011
Fischer	Centralities	[4,2,2,2]	Rep30	0.797458
Fischer	Centralities	[4,2,2,2]	Rep83	0.797458
Fischer	Centralities	[4,2,2,2]	Rep62	0.796214
Fischer	Centralities	[4,2,2,2]	Rep53	0.795662
Fischer	Centralities	[4,2,2,2]	Rep95	0.795662
Fischer	Centralities	[4,2,2,2]	Rep82	0.795109
Fischer	Centralities	[4,2,2,2]	Rep81	0.793866
Fischer	Centralities	[4,2,2,2]	Rep74	0.79276
Fischer	Centralities	[4,2,2,2]	Rep48	0.79207
Fischer	Centralities	[4,2,2,2]	Rep99	0.79207
Fischer	Centralities	[4,2,2,2]	Rep77	0.791517
Fischer	Centralities	[4,2,2,2]	Rep92	0.791517
Fischer	Centralities	[4,2,2,2]	Rep67	0.790964
Fischer	Centralities	[4,2,2,2]	Rep76	0.789721
Fischer	Centralities	[4,2,2,2]	Rep46	0.788616
Fischer	Centralities	[4,2,2,2]	Rep85	0.787925
Fischer	Centralities	[4,2,2,2]	Rep93	0.78682
Fischer	Centralities	[4,2,2,2]	Rep41	0.786267
Fischer	Centralities	[4,2,2,2]	Rep72	0.783918
Fischer	Centralities	[4,2,2,2]	Rep38	0.782675
Fischer	Centralities	[4,2,2,2]	Rep60	0.782122
Fischer	Centralities	[4,2,2,2]	Rep31	0.781431
Fischer	Centralities	[4,2,2,2]	Rep73	0.781431
Fischer	Centralities	[4,2,2,2]	Rep51	0.779773
Fischer	Centralities	[4,2,2,2]	Rep50	0.77853
Fischer	Centralities	[4,2,2,2]	Rep35	0.777977
Fischer	Centralities	[4,2,2,2]	Rep29	0.777287
Fischer	Centralities	[4,2,2,2]	Rep45	0.777287
Fischer	Centralities	[4,2,2,2]	Rep49	0.774385
Fischer	Centralities	[4,2,2,2]	Rep10	0.769135
Fischer	Centralities	[4,2,2,2]	Rep18	0.766096
Fischer	Centralities	[4,2,2,2]	Rep33	0.7643
Fischer	Centralities	[4,2,2,2]	Rep19	0.762503
Fischer	Centralities	[4,2,2,2]	Rep24	0.761951
Fischer	Centralities	[4,2,2,2]	Rep90	0.761951
Fischer	Centralities	[4,2,2,2]	Rep40	0.760846
Fischer	Centralities	[4,2,2,2]	Rep56	0.760293
Fischer	Centralities	[4,2,2,2]	Rep64	0.756148
Fischer	Centralities	[4,2,2,2]	Rep27	0.753799
Fischer	Centralities	[4,2,2,2]	Rep91	0.741227
Fischer	Centralities	[4,2,2,2]	Rep42	0.740812
Fischer	Centralities	[4,2,2,2]	Rep15	0.736668
Fischer	Centralities	[4,2,2,2]	Rep21	0.717187
Fischer	Centralities	[4,2,2,2]	Rep28	0.698674
Fischer	Centralities	[4,2,2,2]	Rep61	0.542553
Fischer	Centralities	[4,2,2,2]	Rep14	0.534816
Fischer	Centralities	[4,2,2,2]	Rep12	0.5
Fischer	Centralities	[4,2,2,2]	Rep13	0.5
Fischer	Centralities	[4,2,2,2]	Rep22	0.5
Fischer	Centralities	[4,2,2,2]	Rep25	0.5
Fischer	Centralities	[4,2,2,2]	Rep26	0.5
Fischer	Centralities	[4,2,2,2]	Rep34	0.5
Fischer	Centralities	[4,2,2,2]	Rep36	0.5
Fischer	Centralities	[4,2,2,2]	Rep39	0.5
Fischer	Centralities	[4,2,2,2]	Rep47	0.5
Fischer	Centralities	[4,2,2,2]	Rep54	0.5
Fischer	Centralities	[4,2,2,2]	Rep58	0.5
Fischer	Centralities	[4,2,2,2]	Rep59	0.5
Fischer	Centralities	[4,2,2,2]	Rep63	0.5
Fischer	Centralities	[4,2,2,2]	Rep65	0.5
Fischer	Centralities	[4,2,2,2]	Rep66	0.5
Fischer	Centralities	[4,2,2,2]	Rep68	0.5
Fischer	Centralities	[4,2,2,2]	Rep71	0.5
Fischer	Centralities	[4,2,2,2]	Rep78	0.5
Fischer	Centralities	[4,2,2,2]	Rep79	0.5
Fischer	Centralities	[4,2,2,2]	Rep80	0.5
Fischer	Centralities	[4,2,2,2]	Rep86	0.5
Fischer	Centralities	[4,2,2,2]	Rep87	0.5
Fischer	Centralities	[4,2,2,2]	Rep89	0.5
Fischer	Centralities	[4,2,2,2]	Rep96	0.5
Fischer	Centralities	[4,2,2,2]	Rep98	0.5
