# Supplementary material for: A deep neural network approach to predicting clinical outcomes of neuroblastoma patients
Source: BMC Med Genomics. 2019 Dec 20;12(Suppl 8):178. doi: 10.1186/s12920-019-0628-y (PMC6923884; doi:10.1186/s12920-019-0628-y)
Supplement: Supplementary file 3 — Additional file 3 Full results of all models. Each model is described by its parameters and the corresponding balanced accuracy. Archive of XLSX files. [file 12920_2019_628_MOESM3_ESM.zip › additionalfile3/README]

This archive contains supplementary data. These spreadsheets contain the performance of different 
models in different conditions as described below. Each document contains two sheets for the two
clinical outcomes of interest ("Death from disease" and "Disease progression").

Details:
- DNN_architectures.xlsx: DNN models using different network architectures (i.e., different numbers 
  of layers and numbers of units per layer) as well as different feature sets as input.
- DNN_optimization.xlsx: results of the optimisation of the best DNN models (one model per clinical
  outcome).
- DNN_replicates.xlsx: additional replicates for the best DNN models.
- GEDFN.xlsx: results of the GEDFN tool, for comparison. Also contains the results of the 
  optimisation of the tool.
- RF.xlsx: results of a RF-based strategy, for comparison. Also contains the results of the 
  optimisation of the method.
- SVM.xlsx: results of a SVM-based strategy, for comparison. Also contains the results of the 
  optimisation of the method.
