# Supplementary material for: A deep neural network approach to predicting clinical outcomes of neuroblastoma patients
Source: BMC Med Genomics. 2019 Dec 20;12(Suppl 8):178. doi: 10.1186/s12920-019-0628-y (PMC6923884; doi:10.1186/s12920-019-0628-y)
Supplement: Supplementary file 3 — Additional file 3 Full results of all models. Each model is described by its parameters and the corresponding balanced accuracy. Archive of XLSX files. [file 12920_2019_628_MOESM3_ESM.zip › additionalfile3/RF.xlsx]

## Sheet: Death from disease
Dataset	FeatureSet	Replicate	Algo	nbTrees	Valid.bacc
Fischer-M	Centralities	Rep4	RF	100	0.751488
Fischer-M	Centralities	Rep1	RF	2500	0.738839
Fischer-M	Centralities	Rep2	RF	100	0.738839
Fischer-M	Centralities	Rep2	RF	250	0.738839
Fischer-M	Centralities	Rep3	RF	100	0.738839
Fischer-M	Centralities	Rep5	RF	2500	0.738839
Fischer-M	Centralities	Rep6	RF	100	0.738839
Fischer-M	Centralities	Rep4	RF	500	0.733631
Fischer-M	Centralities	Rep6	RF	500	0.733631
Fischer-M	Centralities	Rep4	RF	Default	0.720982
Fischer-M	Centralities	Rep0	RF	2500	0.720982
Fischer-M	Centralities	Rep2	RF	5000	0.720982
Fischer-M	Centralities	Rep3	RF	5000	0.720982
Fischer-M	Centralities	Rep4	RF	5000	0.720982
Fischer-M	Centralities	Rep5	RF	5000	0.720982
Fischer-M	Centralities	Rep7	RF	100	0.720982
Fischer-M	Centralities	Rep7	RF	5000	0.720982
Fischer-M	Centralities	Rep8	RF	2500	0.720982
Fischer-M	Centralities	Rep8	RF	5000	0.720982
Fischer-M	Centralities	Rep9	RF	10000	0.720982
Fischer-M	Centralities	Rep6	RF	Default	0.715774
Fischer-M	Centralities	Rep8	RF	Default	0.715774
Fischer-M	Centralities	Rep0	RF	10000	0.715774
Fischer-M	Centralities	Rep0	RF	1000	0.715774
Fischer-M	Centralities	Rep0	RF	5000	0.715774
Fischer-M	Centralities	Rep0	RF	500	0.715774
Fischer-M	Centralities	Rep1	RF	10000	0.715774
Fischer-M	Centralities	Rep2	RF	2500	0.715774
Fischer-M	Centralities	Rep2	RF	500	0.715774
Fischer-M	Centralities	Rep3	RF	1000	0.715774
Fischer-M	Centralities	Rep3	RF	2500	0.715774
Fischer-M	Centralities	Rep3	RF	250	0.715774
Fischer-M	Centralities	Rep4	RF	10000	0.715774
Fischer-M	Centralities	Rep4	RF	1000	0.715774
Fischer-M	Centralities	Rep4	RF	2500	0.715774
Fischer-M	Centralities	Rep4	RF	250	0.715774
Fischer-M	Centralities	Rep5	RF	500	0.715774
Fischer-M	Centralities	Rep6	RF	10000	0.715774
Fischer-M	Centralities	Rep6	RF	2500	0.715774
Fischer-M	Centralities	Rep6	RF	250	0.715774
Fischer-M	Centralities	Rep7	RF	10000	0.715774
Fischer-M	Centralities	Rep7	RF	1000	0.715774
Fischer-M	Centralities	Rep7	RF	2500	0.715774
Fischer-M	Centralities	Rep7	RF	500	0.715774
Fischer-M	Centralities	Rep8	RF	10000	0.715774
Fischer-M	Centralities	Rep8	RF	1000	0.715774
Fischer-M	Centralities	Rep9	RF	1000	0.715774
Fischer-M	Centralities	Rep9	RF	2500	0.715774
Fischer-M	Centralities	Rep9	RF	5000	0.715774
Fischer-M	Centralities	Rep0	RF	Default	0.710565
Fischer-M	Centralities	Rep2	RF	Default	0.710565
Fischer-M	Centralities	Rep3	RF	Default	0.710565
Fischer-M	Centralities	Rep9	RF	Default	0.710565
Fischer-M	Centralities	Rep1	RF	1000	0.710565
Fischer-M	Centralities	Rep1	RF	5000	0.710565
Fischer-M	Centralities	Rep2	RF	10000	0.710565
Fischer-M	Centralities	Rep3	RF	10000	0.710565
Fischer-M	Centralities	Rep5	RF	10000	0.710565
Fischer-M	Centralities	Rep5	RF	250	0.710565
Fischer-M	Centralities	Rep6	RF	1000	0.710565
Fischer-M	Centralities	Rep6	RF	5000	0.710565
Fischer-M	Centralities	Rep0	RF	100	0.703125
Fischer-M	Centralities	Rep1	RF	250	0.703125
Fischer-M	Centralities	Rep3	RF	500	0.703125
Fischer-M	Centralities	Rep5	RF	1000	0.703125
Fischer-M	Centralities	Rep7	RF	Default	0.697917
Fischer-M	Centralities	Rep1	RF	500	0.697917
Fischer-M	Centralities	Rep8	RF	100	0.697917
Fischer-M	Centralities	Rep8	RF	250	0.697917
Fischer-M	Centralities	Rep8	RF	500	0.697917
Fischer-M	Centralities	Rep9	RF	500	0.697917
Fischer-M	Centralities	Rep1	RF	Default	0.692708
Fischer-M	Centralities	Rep5	RF	Default	0.692708
Fischer-M	Centralities	Rep2	RF	1000	0.692708
Fischer-M	Centralities	Rep5	RF	100	0.692708
Fischer-M	Centralities	Rep9	RF	100	0.692708
Fischer-M	Centralities	Rep0	RF	250	0.68006
Fischer-M	Centralities	Rep9	RF	250	0.674851
Fischer-M	Centralities	Rep1	RF	100	0.669643
Fischer-M	Centralities	Rep7	RF	250	0.667411

## Sheet: Disease progression
Dataset	FeatureSet	Replicate	Algo	nbTrees	Valid.bacc
Fischer	Centralities	Rep0	RF	100	0.781431
Fischer	Centralities	Rep1	RF	250	0.773142
Fischer	Centralities	Rep5	RF	100	0.766648
Fischer	Centralities	Rep2	RF	500	0.762503
Fischer	Centralities	Rep8	RF	1000	0.762503
Fischer	Centralities	Rep1	RF	100	0.760155
Fischer	Centralities	Rep0	RF	1000	0.75601
Fischer	Centralities	Rep1	RF	500	0.75601
Fischer	Centralities	Rep3	RF	1000	0.75601
Fischer	Centralities	Rep4	RF	2500	0.75601
Fischer	Centralities	Rep6	RF	100	0.753661
Fischer	Centralities	Rep4	RF	100	0.751865
Fischer	Centralities	Rep5	RF	500	0.751865
Fischer	Centralities	Rep1	RF	Default	0.749516
Fischer	Centralities	Rep0	RF	250	0.749516
Fischer	Centralities	Rep7	RF	500	0.749516
Fischer	Centralities	Rep0	RF	Default	0.745372
Fischer	Centralities	Rep6	RF	Default	0.745372
Fischer	Centralities	Rep0	RF	10000	0.745372
Fischer	Centralities	Rep0	RF	500	0.745372
Fischer	Centralities	Rep2	RF	5000	0.745372
Fischer	Centralities	Rep4	RF	10000	0.745372
Fischer	Centralities	Rep5	RF	10000	0.745372
Fischer	Centralities	Rep6	RF	10000	0.745372
Fischer	Centralities	Rep7	RF	10000	0.745372
Fischer	Centralities	Rep8	RF	2500	0.745372
Fischer	Centralities	Rep9	RF	10000	0.745372
Fischer	Centralities	Rep4	RF	1000	0.743023
Fischer	Centralities	Rep5	RF	5000	0.743023
Fischer	Centralities	Rep9	RF	500	0.743023
Fischer	Centralities	Rep8	RF	Default	0.741227
Fischer	Centralities	Rep4	RF	5000	0.741227
Fischer	Centralities	Rep5	RF	1000	0.741227
Fischer	Centralities	Rep6	RF	2500	0.741227
Fischer	Centralities	Rep2	RF	Default	0.738878
Fischer	Centralities	Rep7	RF	Default	0.738878
Fischer	Centralities	Rep1	RF	10000	0.738878
Fischer	Centralities	Rep1	RF	5000	0.738878
Fischer	Centralities	Rep2	RF	10000	0.738878
Fischer	Centralities	Rep3	RF	10000	0.738878
Fischer	Centralities	Rep3	RF	5000	0.738878
Fischer	Centralities	Rep4	RF	250	0.738878
Fischer	Centralities	Rep5	RF	2500	0.738878
Fischer	Centralities	Rep5	RF	250	0.738878
Fischer	Centralities	Rep7	RF	100	0.738878
Fischer	Centralities	Rep7	RF	2500	0.738878
Fischer	Centralities	Rep9	RF	2500	0.738878
Fischer	Centralities	Rep9	RF	100	0.736529
Fischer	Centralities	Rep3	RF	Default	0.734733
Fischer	Centralities	Rep4	RF	Default	0.734733
Fischer	Centralities	Rep9	RF	Default	0.734733
Fischer	Centralities	Rep0	RF	5000	0.734733
Fischer	Centralities	Rep1	RF	2500	0.734733
Fischer	Centralities	Rep3	RF	2500	0.734733
Fischer	Centralities	Rep6	RF	500	0.734733
Fischer	Centralities	Rep7	RF	1000	0.734733
Fischer	Centralities	Rep7	RF	250	0.734733
Fischer	Centralities	Rep7	RF	5000	0.734733
Fischer	Centralities	Rep8	RF	10000	0.734733
Fischer	Centralities	Rep8	RF	100	0.734733
Fischer	Centralities	Rep8	RF	500	0.734733
Fischer	Centralities	Rep9	RF	5000	0.734733
Fischer	Centralities	Rep1	RF	1000	0.732385
Fischer	Centralities	Rep2	RF	250	0.732385
Fischer	Centralities	Rep3	RF	250	0.732385
Fischer	Centralities	Rep6	RF	1000	0.732385
Fischer	Centralities	Rep9	RF	250	0.732385
Fischer	Centralities	Rep4	RF	500	0.730589
Fischer	Centralities	Rep0	RF	2500	0.72824
Fischer	Centralities	Rep2	RF	2500	0.72824
Fischer	Centralities	Rep3	RF	500	0.72824
Fischer	Centralities	Rep8	RF	5000	0.72824
Fischer	Centralities	Rep9	RF	1000	0.72824
Fischer	Centralities	Rep5	RF	Default	0.724095
Fischer	Centralities	Rep2	RF	1000	0.724095
Fischer	Centralities	Rep8	RF	250	0.721746
Fischer	Centralities	Rep2	RF	100	0.719398
Fischer	Centralities	Rep3	RF	100	0.717602
Fischer	Centralities	Rep6	RF	250	0.717602
Fischer	Centralities	Rep6	RF	5000	0.717602
