# Supplementary material for: A deep neural network approach to predicting clinical outcomes of neuroblastoma patients
Source: BMC Med Genomics. 2019 Dec 20;12(Suppl 8):178. doi: 10.1186/s12920-019-0628-y (PMC6923884; doi:10.1186/s12920-019-0628-y)
Supplement: Supplementary file 3 — Additional file 3 Full results of all models. Each model is described by its parameters and the corresponding balanced accuracy. Archive of XLSX files. [file 12920_2019_628_MOESM3_ESM.zip › additionalfile3/SVM.xlsx]

## Sheet: Death from disease
Dataset	FeatureSet	Algo	Kernel	Cost	Gamma	Valid.bacc
Fischer-M	Centralities	SVM	radial	64	0.25	0.75372
Fischer-M	Centralities	SVM	radial	16	0.25	0.741071
Fischer-M	Centralities	SVM	radial	256	0.25	0.741071
Fischer-M	Centralities	SVM	radial	1	0.25	0.72619
Fischer-M	Centralities	SVM	radial	16	1	0.715774
Fischer-M	Centralities	SVM	radial	4	0.25	0.715774
Fischer-M	Centralities	SVM	radial	64	0.0625	0.712798
Fischer-M	Centralities	SVM	radial	16	0.00390625	0.710565
Fischer-M	Centralities	SVM	radial	256	1	0.710565
Fischer-M	Centralities	SVM	radial	4	0.015625	0.710565
Fischer-M	Centralities	SVM	radial	4	1	0.710565
Fischer-M	Centralities	SVM	radial	256	0.0625	0.707589
Fischer-M	Centralities	SVM	radial	1	1	0.700893
Fischer-M	Centralities	SVM	radial	256	0.015625	0.700149
Fischer-M	Centralities	SVM	radial	64	0.015625	0.697917
Fischer-M	Centralities	SVM	linear	0.25	NA	0.69494
Fischer-M	Centralities	SVM	linear	1	NA	0.69494
Fischer-M	Centralities	SVM	linear	Default	NA	0.69494
Fischer-M	Centralities	SVM	linear	4	NA	0.692708
Fischer-M	Centralities	SVM	radial	64	1	0.692708
Fischer-M	Centralities	SVM	radial	16	0.0625	0.6875
Fischer-M	Centralities	SVM	radial	64	0.00390625	0.6875
Fischer-M	Centralities	SVM	radial	1	0.0625	0.685268
Fischer-M	Centralities	SVM	linear	0.0625	NA	0.682292
Fischer-M	Centralities	SVM	radial	16	0.015625	0.674851
Fischer-M	Centralities	SVM	radial	256	0.00390625	0.674851
Fischer-M	Centralities	SVM	radial	4	0.0625	0.674851
Fischer-M	Centralities	SVM	radial	Default	Default	0.667411
Fischer-M	Centralities	SVM	linear	16	NA	0.656994
Fischer-M	Centralities	SVM	linear	256	NA	0.656994
Fischer-M	Centralities	SVM	linear	64	NA	0.656994
Fischer-M	Centralities	SVM	radial	0.25	0.25	0.634673
Fischer-M	Centralities	SVM	radial	16	4	0.624256
Fischer-M	Centralities	SVM	radial	256	4	0.624256
Fischer-M	Centralities	SVM	radial	4	4	0.624256
Fischer-M	Centralities	SVM	radial	64	4	0.624256
Fischer-M	Centralities	SVM	radial	4	0.00390625	0.619048
Fischer-M	Centralities	SVM	radial	1	0.015625	0.60119
Fischer-M	Centralities	SVM	radial	0.25	1	0.568452
Fischer-M	Centralities	SVM	radial	1	4	0.550595
Fischer-M	Centralities	SVM	radial	0.25	0.0625	0.502232
Fischer-M	Centralities	SVM	radial	16	16	0.502232
Fischer-M	Centralities	SVM	radial	256	16	0.502232
Fischer-M	Centralities	SVM	radial	4	16	0.502232
Fischer-M	Centralities	SVM	radial	64	16	0.502232
Fischer-M	Centralities	SVM	linear	0.00390625	NA	0.5
Fischer-M	Centralities	SVM	linear	0.015625	NA	0.5
Fischer-M	Centralities	SVM	radial	0.00390625	0.00390625	0.5
Fischer-M	Centralities	SVM	radial	0.00390625	0.015625	0.5
Fischer-M	Centralities	SVM	radial	0.00390625	0.0625	0.5
Fischer-M	Centralities	SVM	radial	0.00390625	0.25	0.5
Fischer-M	Centralities	SVM	radial	0.00390625	16	0.5
Fischer-M	Centralities	SVM	radial	0.00390625	1	0.5
Fischer-M	Centralities	SVM	radial	0.00390625	256	0.5
Fischer-M	Centralities	SVM	radial	0.00390625	4	0.5
Fischer-M	Centralities	SVM	radial	0.00390625	64	0.5
Fischer-M	Centralities	SVM	radial	0.015625	0.00390625	0.5
Fischer-M	Centralities	SVM	radial	0.015625	0.015625	0.5
Fischer-M	Centralities	SVM	radial	0.015625	0.0625	0.5
Fischer-M	Centralities	SVM	radial	0.015625	0.25	0.5
Fischer-M	Centralities	SVM	radial	0.015625	16	0.5
Fischer-M	Centralities	SVM	radial	0.015625	1	0.5
Fischer-M	Centralities	SVM	radial	0.015625	256	0.5
Fischer-M	Centralities	SVM	radial	0.015625	4	0.5
Fischer-M	Centralities	SVM	radial	0.015625	64	0.5
Fischer-M	Centralities	SVM	radial	0.0625	0.00390625	0.5
Fischer-M	Centralities	SVM	radial	0.0625	0.015625	0.5
Fischer-M	Centralities	SVM	radial	0.0625	0.0625	0.5
Fischer-M	Centralities	SVM	radial	0.0625	0.25	0.5
Fischer-M	Centralities	SVM	radial	0.0625	16	0.5
Fischer-M	Centralities	SVM	radial	0.0625	1	0.5
Fischer-M	Centralities	SVM	radial	0.0625	256	0.5
Fischer-M	Centralities	SVM	radial	0.0625	4	0.5
Fischer-M	Centralities	SVM	radial	0.0625	64	0.5
Fischer-M	Centralities	SVM	radial	0.25	0.00390625	0.5
Fischer-M	Centralities	SVM	radial	0.25	0.015625	0.5
Fischer-M	Centralities	SVM	radial	0.25	16	0.5
Fischer-M	Centralities	SVM	radial	0.25	256	0.5
Fischer-M	Centralities	SVM	radial	0.25	4	0.5
Fischer-M	Centralities	SVM	radial	0.25	64	0.5
Fischer-M	Centralities	SVM	radial	1	0.00390625	0.5
Fischer-M	Centralities	SVM	radial	1	256	0.5
Fischer-M	Centralities	SVM	radial	16	256	0.5
Fischer-M	Centralities	SVM	radial	1	64	0.5
Fischer-M	Centralities	SVM	radial	16	64	0.5
Fischer-M	Centralities	SVM	radial	256	256	0.5
Fischer-M	Centralities	SVM	radial	256	64	0.5
Fischer-M	Centralities	SVM	radial	4	256	0.5
Fischer-M	Centralities	SVM	radial	4	64	0.5
Fischer-M	Centralities	SVM	radial	64	256	0.5
Fischer-M	Centralities	SVM	radial	64	64	0.5
Fischer-M	Centralities	SVM	radial	1	16	0.494792

## Sheet: Disease progression
Dataset	FeatureSet	Algo	Kernel	Cost	Gamma	Valid.bacc
Fischer	Centralities	SVM	radial	16	0.0625	0.818044
Fischer	Centralities	SVM	linear	16	NA	0.810998
Fischer	Centralities	SVM	radial	256	0.00390625	0.805057
Fischer	Centralities	SVM	linear	0.25	NA	0.804504
Fischer	Centralities	SVM	linear	4	NA	0.804504
Fischer	Centralities	SVM	radial	16	0.015625	0.802708
Fischer	Centralities	SVM	radial	4	0.0625	0.802708
Fischer	Centralities	SVM	linear	64	NA	0.802708
Fischer	Centralities	SVM	linear	1	NA	0.798011
Fischer	Centralities	SVM	linear	Default	NA	0.798011
Fischer	Centralities	SVM	linear	0.00390625	NA	0.796214
Fischer	Centralities	SVM	linear	256	NA	0.79207
Fischer	Centralities	SVM	radial	64	0.015625	0.790274
Fischer	Centralities	SVM	linear	0.0625	NA	0.789721
Fischer	Centralities	SVM	radial	1	0.00390625	0.785576
Fischer	Centralities	SVM	radial	4	0.015625	0.785576
Fischer	Centralities	SVM	radial	64	0.00390625	0.779083
Fischer	Centralities	SVM	radial	1	0.0625	0.779083
Fischer	Centralities	SVM	radial	Default	Default	0.779083
Fischer	Centralities	SVM	linear	0.015625	NA	0.779083
Fischer	Centralities	SVM	radial	256	0.015625	0.777287
Fischer	Centralities	SVM	radial	0.25	0.0625	0.776734
Fischer	Centralities	SVM	radial	0.25	0.015625	0.774938
Fischer	Centralities	SVM	radial	4	0.00390625	0.772589
Fischer	Centralities	SVM	radial	1	0.015625	0.772589
Fischer	Centralities	SVM	radial	16	0.00390625	0.768444
Fischer	Centralities	SVM	radial	4	0.25	0.762503
Fischer	Centralities	SVM	radial	1	0.25	0.753661
Fischer	Centralities	SVM	radial	0.25	0.00390625	0.741227
Fischer	Centralities	SVM	radial	64	0.0625	0.736529
Fischer	Centralities	SVM	radial	16	0.25	0.715253
Fischer	Centralities	SVM	radial	0.25	0.25	0.695082
Fischer	Centralities	SVM	radial	4	1	0.690384
Fischer	Centralities	SVM	radial	256	0.0625	0.689279
Fischer	Centralities	SVM	radial	0.0625	0.0625	0.680298
Fischer	Centralities	SVM	radial	1	1	0.680298
Fischer	Centralities	SVM	radial	16	1	0.677397
Fischer	Centralities	SVM	radial	64	1	0.677397
Fischer	Centralities	SVM	radial	256	1	0.677397
Fischer	Centralities	SVM	radial	64	0.25	0.674496
Fischer	Centralities	SVM	radial	256	0.25	0.674496
Fischer	Centralities	SVM	radial	0.0625	0.015625	0.665515
Fischer	Centralities	SVM	radial	1	4	0.510638
Fischer	Centralities	SVM	radial	0.00390625	0.00390625	0.5
Fischer	Centralities	SVM	radial	0.015625	0.00390625	0.5
Fischer	Centralities	SVM	radial	0.0625	0.00390625	0.5
Fischer	Centralities	SVM	radial	0.00390625	0.015625	0.5
Fischer	Centralities	SVM	radial	0.015625	0.015625	0.5
Fischer	Centralities	SVM	radial	0.00390625	0.0625	0.5
Fischer	Centralities	SVM	radial	0.015625	0.0625	0.5
Fischer	Centralities	SVM	radial	0.00390625	0.25	0.5
Fischer	Centralities	SVM	radial	0.015625	0.25	0.5
Fischer	Centralities	SVM	radial	0.0625	0.25	0.5
Fischer	Centralities	SVM	radial	0.00390625	1	0.5
Fischer	Centralities	SVM	radial	0.015625	1	0.5
Fischer	Centralities	SVM	radial	0.0625	1	0.5
Fischer	Centralities	SVM	radial	0.25	1	0.5
Fischer	Centralities	SVM	radial	0.00390625	4	0.5
Fischer	Centralities	SVM	radial	0.015625	4	0.5
Fischer	Centralities	SVM	radial	0.0625	4	0.5
Fischer	Centralities	SVM	radial	0.25	4	0.5
Fischer	Centralities	SVM	radial	0.00390625	16	0.5
Fischer	Centralities	SVM	radial	0.015625	16	0.5
Fischer	Centralities	SVM	radial	0.0625	16	0.5
Fischer	Centralities	SVM	radial	0.25	16	0.5
Fischer	Centralities	SVM	radial	1	16	0.5
Fischer	Centralities	SVM	radial	4	16	0.5
Fischer	Centralities	SVM	radial	16	16	0.5
Fischer	Centralities	SVM	radial	64	16	0.5
Fischer	Centralities	SVM	radial	256	16	0.5
Fischer	Centralities	SVM	radial	0.00390625	64	0.5
Fischer	Centralities	SVM	radial	0.015625	64	0.5
Fischer	Centralities	SVM	radial	0.0625	64	0.5
Fischer	Centralities	SVM	radial	0.25	64	0.5
Fischer	Centralities	SVM	radial	1	64	0.5
Fischer	Centralities	SVM	radial	4	64	0.5
Fischer	Centralities	SVM	radial	16	64	0.5
Fischer	Centralities	SVM	radial	64	64	0.5
Fischer	Centralities	SVM	radial	256	64	0.5
Fischer	Centralities	SVM	radial	0.00390625	256	0.5
Fischer	Centralities	SVM	radial	0.015625	256	0.5
Fischer	Centralities	SVM	radial	0.0625	256	0.5
Fischer	Centralities	SVM	radial	0.25	256	0.5
Fischer	Centralities	SVM	radial	1	256	0.5
Fischer	Centralities	SVM	radial	4	256	0.5
Fischer	Centralities	SVM	radial	16	256	0.5
Fischer	Centralities	SVM	radial	64	256	0.5
Fischer	Centralities	SVM	radial	256	256	0.5
Fischer	Centralities	SVM	radial	4	4	0.484664
Fischer	Centralities	SVM	radial	16	4	0.484664
Fischer	Centralities	SVM	radial	64	4	0.484664
Fischer	Centralities	SVM	radial	256	4	0.484664
